# Supplementary material for: Quantitative analysis of transcription factor binding and expression using calling cards reporter arrays
Source: Nucleic Acids Res. 2020 Mar 5;48(9):e50. doi: 10.1093/nar/gkaa141 (PMC7229839; doi:10.1093/nar/gkaa141)
Supplement: gkaa141_Supplemental_Files [file gkaa141_supplemental_files.zip]

Archive with 2 entries (2 files):
- CCRA_sequences_data.xlsx
- Supplemental_Info_CCRA_final_.pdf
