# Supplementary material for: Quantitative analysis of transcription factor binding and expression using calling cards reporter arrays
Source: Nucleic Acids Res. 2020 Mar 5;48(9):e50. doi: 10.1093/nar/gkaa141 (PMC7229839; doi:10.1093/nar/gkaa141)
Supplement: gkaa141_Supplemental_Files [file gkaa141_supplemental_files.zip › CCRA_sequences_data.xlsx]

## Sheet: Cbf1_1_site_sensitivity
Description	Seq	Barcode		NBS		Number of Unique insertions	Number of reads
Rep1_Dap1_wt	CTATAGGGCGAATTGGGTACTGTGCCAGATCAGTGTGGGACGACGCTCAGTAGTTGGCGATCGAAGCACGTGATCAGTTTTCCACATCCGTGATTTGGCGCAAATTACCATGTGAGCGTGCGGGAATAAGCTCCTTTGCCCGACCCTCAGACGGATCCATGTCCGAGCCATTGTCCACACTATANATCCTGGTCGAGCGG	TCCACACTATAA		56.21		598	39814
Rep1_Dap1_mut	CTATAGGGCGAATTGGGTACTGTGCCAGATCAGTGTGGGACGACGCTCAGTAGTTGGCGATCGAAGACCGTGATCAGTTTTCCACATCCGTGATTTGGCGCAAATTACCATGTGAGCGTGCGGGAATAAGCTCCTTTGCCCGACCCTCAGACGGATCCATGTCCGAGCCATTGTAGCTCGTGTGNATCCTGGTCGAGCGG	TAGCTCGTGTGA		8.55038		69	13621
Rep1_YNL042W-B_wt	CTATAGGGCGAATTGGGTACAGTCTTACCTTATTTGTTTATGTTTTTTTCGTTTATCAAGCGTGCAATCAATTACTGAAGATTCACGTGCCAAAACGTAAAAATAATAATAACATAACCCGAGAGAGGCAAGATTAGGCCCGACCCTCAGACGGATCCATGTCCGAGCCATTGTGTACACTTAGNATCCTGGTCGAGCGG	TGTACACTTAGA		42.29		48	4187
Rep1_YNL042W-B_mt	CTATAGGGCGAATTGGGTACAGTCTTACCTTATTTGTTTATGTTTTTTTCGTTTATCAAGCGTGCAATCAATTACTGAAGATTACCGTGCCAAAACGTAAAAATAATAATAACATAACCCGAGAGAGGCAAGATTAGGCCCGACCCTCAGACGGATCCATGTCCGAGCCATTGTTACTGAACATNATCCTGGTCGAGCGG	TTACTGAACATA		37.8835		37	2757
Rep1_RHO3_wt	CTATAGGGCGAATTGGGTACATGTCTATCTACCTTATTTTTTTTACAATAAACATATAATAAATCCCTTATCTGGTCACGTGAATTAAACTTCGGGTGTGTTGTAAGAATGGAAGGAGTAAGCGAAACTCAAATTGAGCCCGACCCTCAGACGGATCCATGTCCGAGCCATTGATACATTGGCCNATCCTGGTCGAGCGG	ATACATTGGCCA		110.83		48	4682
Rep1_RHO3_mt	CTATAGGGCGAATTGGGTACATGTCTATCTACCTTATTTTTTTTACAATAAACATATAATAAATCCCTTATCTGGTACCGTGAATTAAACTTCGGGTGTGTTGTAAGAATGGAAGGAGTAAGCGAAACTCAAATTGAGCCCGACCCTCAGACGGATCCATGTCCGAGCCATTGACACCGGAGCANATCCTGGTCGAGCGG	ACACCGGAGCAA		20.8879		25	6149
Rep1_NDS1_with_site	CTATAGGGCGAATTGGGTACAAAATCTGAATTTTCATTTTTTTTTTTCCACCTAGCGGGTCACGTGATTTTTTTTTCTTACACATGGATCAAAAAAAGCTCATGGTGAAAAAAAGCTCGCTCAAAAAAAAACCGAGGGCCCGACCCTCAGACGGATCCATGTCCGAGCCATTGGGGGGTCGACTNATCCTGGTCGAGCGG	GGGGGTCGACTA		117.024		37	1953
Rep1_NDS1_with_out_site	CTATAGGGCGAATTGGGTACAAAATCTGAATTTTCATTTTTTTTTTTCCACCTAGCGGtGTACGGTGTTTTTTTTCTTTACACATGGATCAAAAAAAGCTCATGGTGAAAAAAAGCTCGCTCAAAAAAAAACCGAGGGCCCGACCCTCAGACGGATCCATGTCCGAGCCATTGTTACAACCCGANATCCTGGTCGAGCGG	TTACAACCCGAA		0		1	815
Rep1_NDS2_with_site	CTATAGGGCGAATTGGGTACAAAATCTGCCACCTTTTTTTTTTCATTTTTTTTTTTAGCGGGTCACGTGATTTTTTTTTCTTCATGGATCAAAAAAAGCTCATGGTGAAAAAAAGCTCGCTCAAAAAAAAACCGAGGGCCCGACCCTCAGACGGATCCATGTCCGAGCCATTGCTATGAGACAGNATCCTGGTCGAGCGG	CTATGAGACAGA		201.638		106	7796
Rep1_NDS2_with_out_site	CTATAGGGCGAATTGGGTACAAAATCTGCCACCTTTTTTTTTTCATTTTTTTTTTTAGCGGTGTACGGTGTTTTTTTTCTTGCATGGATCAAAAAAAGCTCATGGTGAAAAAAAGCTCGCTCAAAAAAAAACCGAGGGCCCGACCCTCAGACGGATCCATGTCCGAGCCATTGTCCAAGGGCGCNATCCTGGTCGAGCGG	TCCAAGGGCGCA		0		2	942
Rep2_Dap1_wt	CTATAGGGCGAATTGGGTACTGTGCCAGATCAGTGTGGGACGACGCTCAGTAGTTGGCGATCGAAGCACGTGATCAGTTTTCCACATCCGTGATTTGGCGCAAATTACCATGTGAGCGTGCGGGAATAAGCTCCTTTGCCCGACCCTCAGACGGATCCATGTCCGAGCCATTGTCCACACTATANATCCTGGTCGAGCGG	TCCACACTATAT		70.0884		927	56492
Rep2_Dap1_mut	CTATAGGGCGAATTGGGTACTGTGCCAGATCAGTGTGGGACGACGCTCAGTAGTTGGCGATCGAAGACCGTGATCAGTTTTCCACATCCGTGATTTGGCGCAAATTACCATGTGAGCGTGCGGGAATAAGCTCCTTTGCCCGACCCTCAGACGGATCCATGTCCGAGCCATTGTAGCTCGTGTGNATCCTGGTCGAGCGG	TAGCTCGTGTGT		7.70376		64	19380
Rep2_YNL042W-B_wt	CTATAGGGCGAATTGGGTACAGTCTTACCTTATTTGTTTATGTTTTTTTCGTTTATCAAGCGTGCAATCAATTACTGAAGATTCACGTGCCAAAACGTAAAAATAATAATAACATAACCCGAGAGAGGCAAGATTAGGCCCGACCCTCAGACGGATCCATGTCCGAGCCATTGTGTACACTTAGNATCCTGGTCGAGCGG	TGTACACTTAGT		50.2251		54	6300
Rep2_YNL042W-B_mt	CTATAGGGCGAATTGGGTACAGTCTTACCTTATTTGTTTATGTTTTTTTCGTTTATCAAGCGTGCAATCAATTACTGAAGATTACCGTGCCAAAACGTAAAAATAATAATAACATAACCCGAGAGAGGCAAGATTAGGCCCGACCCTCAGACGGATCCATGTCCGAGCCATTGTTACTGAACATNATCCTGGTCGAGCGG	TTACTGAACATT		23.7199		45	3620
Rep2_RHO3_wt	CTATAGGGCGAATTGGGTACATGTCTATCTACCTTATTTTTTTTACAATAAACATATAATAAATCCCTTATCTGGTCACGTGAATTAAACTTCGGGTGTGTTGTAAGAATGGAAGGAGTAAGCGAAACTCAAATTGAGCCCGACCCTCAGACGGATCCATGTCCGAGCCATTGATACATTGGCCNATCCTGGTCGAGCGG	ATACATTGGCCT		59.526		32	2683
Rep2_RHO3_mt	CTATAGGGCGAATTGGGTACATGTCTATCTACCTTATTTTTTTTACAATAAACATATAATAAATCCCTTATCTGGTACCGTGAATTAAACTTCGGGTGTGTTGTAAGAATGGAAGGAGTAAGCGAAACTCAAATTGAGCCCGACCCTCAGACGGATCCATGTCCGAGCCATTGACACCGGAGCANATCCTGGTCGAGCGG	ACACCGGAGCAT		4.06335		1	468
Rep2_NDS1_with_site	CTATAGGGCGAATTGGGTACAAAATCTGAATTTTCATTTTTTTTTTTCCACCTAGCGGGTCACGTGATTTTTTTTTCTTACACATGGATCAAAAAAAGCTCATGGTGAAAAAAAGCTCGCTCAAAAAAAAACCGAGGGCCCGACCCTCAGACGGATCCATGTCCGAGCCATTGGGGGGTCGACTNATCCTGGTCGAGCGG	GGGGGTCGACTT		188.334		57	5028
Rep2_NDS1_with_out_site	CTATAGGGCGAATTGGGTACAAAATCTGAATTTTCATTTTTTTTTTTCCACCTAGCGGtGTACGGTGTTTTTTTTCTTTACACATGGATCAAAAAAAGCTCATGGTGAAAAAAAGCTCGCTCAAAAAAAAACCGAGGGCCCGACCCTCAGACGGATCCATGTCCGAGCCATTGTTACAACCCGANATCCTGGTCGAGCGG	TTACAACCCGAT		1.78731		2	928
Rep2_NDS2_with_site	CTATAGGGCGAATTGGGTACAAAATCTGCCACCTTTTTTTTTTCATTTTTTTTTTTAGCGGGTCACGTGATTTTTTTTTCTTCATGGATCAAAAAAAGCTCATGGTGAAAAAAAGCTCGCTCAAAAAAAAACCGAGGGCCCGACCCTCAGACGGATCCATGTCCGAGCCATTGCTATGAGACAGNATCCTGGTCGAGCGG	CTATGAGACAGT		71.5005		60	5468
Rep2_NDS2_with_out_site	CTATAGGGCGAATTGGGTACAAAATCTGCCACCTTTTTTTTTTCATTTTTTTTTTTAGCGGTGTACGGTGTTTTTTTTCTTGCATGGATCAAAAAAAGCTCATGGTGAAAAAAAGCTCGCTCAAAAAAAAACCGAGGGCCCGACCCTCAGACGGATCCATGTCCGAGCCATTGTCCAAGGGCGCNATCCTGGTCGAGCGG	TCCAAGGGCGCT		4.77529		3	1030
Rep3_Dap1_wt	CTATAGGGCGAATTGGGTACTGTGCCAGATCAGTGTGGGACGACGCTCAGTAGTTGGCGATCGAAGCACGTGATCAGTTTTCCACATCCGTGATTTGGCGCAAATTACCATGTGAGCGTGCGGGAATAAGCTCCTTTGCCCGACCCTCAGACGGATCCATGTCCGAGCCATTGTCCACACTATANATCCTGGTCGAGCGG	TCCACACTATAC		68.521		577	42020
Rep3_Dap1_mut	CTATAGGGCGAATTGGGTACTGTGCCAGATCAGTGTGGGACGACGCTCAGTAGTTGGCGATCGAAGACCGTGATCAGTTTTCCACATCCGTGATTTGGCGCAAATTACCATGTGAGCGTGCGGGAATAAGCTCCTTTGCCCGACCCTCAGACGGATCCATGTCCGAGCCATTGTAGCTCGTGTGNATCCTGGTCGAGCGG	TAGCTCGTGTGC		9.56067		67	17081
Rep3_YNL042W-B_wt	CTATAGGGCGAATTGGGTACAGTCTTACCTTATTTGTTTATGTTTTTTTCGTTTATCAAGCGTGCAATCAATTACTGAAGATTCACGTGCCAAAACGTAAAAATAATAATAACATAACCCGAGAGAGGCAAGATTAGGCCCGACCCTCAGACGGATCCATGTCCGAGCCATTGTGTACACTTAGNATCCTGGTCGAGCGG	TGTACACTTAGC		22.427		16	1938
Rep3_YNL042W-B_mt	CTATAGGGCGAATTGGGTACAGTCTTACCTTATTTGTTTATGTTTTTTTCGTTTATCAAGCGTGCAATCAATTACTGAAGATTACCGTGCCAAAACGTAAAAATAATAATAACATAACCCGAGAGAGGCAAGATTAGGCCCGACCCTCAGACGGATCCATGTCCGAGCCATTGTTACTGAACATNATCCTGGTCGAGCGG	TTACTGAACATC		5.12675		10	1801
Rep3_RHO3_wt	CTATAGGGCGAATTGGGTACATGTCTATCTACCTTATTTTTTTTACAATAAACATATAATAAATCCCTTATCTGGTCACGTGAATTAAACTTCGGGTGTGTTGTAAGAATGGAAGGAGTAAGCGAAACTCAAATTGAGCCCGACCCTCAGACGGATCCATGTCCGAGCCATTGATACATTGGCCNATCCTGGTCGAGCGG	ATACATTGGCCC		50.8198		26	2751
Rep3_RHO3_mt	CTATAGGGCGAATTGGGTACATGTCTATCTACCTTATTTTTTTTACAATAAACATATAATAAATCCCTTATCTGGTACCGTGAATTAAACTTCGGGTGTGTTGTAAGAATGGAAGGAGTAAGCGAAACTCAAATTGAGCCCGACCCTCAGACGGATCCATGTCCGAGCCATTGACACCGGAGCANATCCTGGTCGAGCGG	ACACCGGAGCAC		0		0	513
Rep3_NDS1_with_site	CTATAGGGCGAATTGGGTACAAAATCTGAATTTTCATTTTTTTTTTTCCACCTAGCGGGTCACGTGATTTTTTTTTCTTACACATGGATCAAAAAAAGCTCATGGTGAAAAAAAGCTCGCTCAAAAAAAAACCGAGGGCCCGACCCTCAGACGGATCCATGTCCGAGCCATTGGGGGGTCGACTNATCCTGGTCGAGCGG	GGGGGTCGACTC		192.44		57	3023
Rep3_NDS1_with_out_site	CTATAGGGCGAATTGGGTACAAAATCTGAATTTTCATTTTTTTTTTTCCACCTAGCGGtGTACGGTGTTTTTTTTCTTTACACATGGATCAAAAAAAGCTCATGGTGAAAAAAAGCTCGCTCAAAAAAAAACCGAGGGCCCGACCCTCAGACGGATCCATGTCCGAGCCATTGTTACAACCCGANATCCTGGTCGAGCGG	TTACAACCCGAC		6.8211		14	1705
Rep3_NDS2_with_site	CTATAGGGCGAATTGGGTACAAAATCTGCCACCTTTTTTTTTTCATTTTTTTTTTTAGCGGGTCACGTGATTTTTTTTTCTTCATGGATCAAAAAAAGCTCATGGTGAAAAAAAGCTCGCTCAAAAAAAAACCGAGGGCCCGACCCTCAGACGGATCCATGTCCGAGCCATTGCTATGAGACAGNATCCTGGTCGAGCGG	CTATGAGACAGC		56.854		34	1918
Rep3_NDS2_with_out_site	CTATAGGGCGAATTGGGTACAAAATCTGCCACCTTTTTTTTTTCATTTTTTTTTTTAGCGGTGTACGGTGTTTTTTTTCTTGCATGGATCAAAAAAAGCTCATGGTGAAAAAAAGCTCGCTCAAAAAAAAACCGAGGGCCCGACCCTCAGACGGATCCATGTCCGAGCCATTGTCCAAGGGCGCNATCCTGGTCGAGCGG	TCCAAGGGCGCC		0		0	761
Rep4_Dap1_wt	CTATAGGGCGAATTGGGTACTGTGCCAGATCAGTGTGGGACGACGCTCAGTAGTTGGCGATCGAAGCACGTGATCAGTTTTCCACATCCGTGATTTGGCGCAAATTACCATGTGAGCGTGCGGGAATAAGCTCCTTTGCCCGACCCTCAGACGGATCCATGTCCGAGCCATTGTCCACACTATANATCCTGGTCGAGCGG	TCCACACTATAG		79.5062		837	51565
Rep4_Dap1_mut	CTATAGGGCGAATTGGGTACTGTGCCAGATCAGTGTGGGACGACGCTCAGTAGTTGGCGATCGAAGACCGTGATCAGTTTTCCACATCCGTGATTTGGCGCAAATTACCATGTGAGCGTGCGGGAATAAGCTCCTTTGCCCGACCCTCAGACGGATCCATGTCCGAGCCATTGTAGCTCGTGTGNATCCTGGTCGAGCGG	TAGCTCGTGTGG		20.624		191	43398
Rep4_YNL042W-B_wt	CTATAGGGCGAATTGGGTACAGTCTTACCTTATTTGTTTATGTTTTTTTCGTTTATCAAGCGTGCAATCAATTACTGAAGATTCACGTGCCAAAACGTAAAAATAATAATAACATAACCCGAGAGAGGCAAGATTAGGCCCGACCCTCAGACGGATCCATGTCCGAGCCATTGTGTACACTTAGNATCCTGGTCGAGCGG	TGTACACTTAGG		19.5588		22	3375
Rep4_YNL042W-B_mt	CTATAGGGCGAATTGGGTACAGTCTTACCTTATTTGTTTATGTTTTTTTCGTTTATCAAGCGTGCAATCAATTACTGAAGATTACCGTGCCAAAACGTAAAAATAATAATAACATAACCCGAGAGAGGCAAGATTAGGCCCGACCCTCAGACGGATCCATGTCCGAGCCATTGTTACTGAACATNATCCTGGTCGAGCGG	TTACTGAACATG		3.25577		3	1734
Rep4_RHO3_wt	CTATAGGGCGAATTGGGTACATGTCTATCTACCTTATTTTTTTTACAATAAACATATAATAAATCCCTTATCTGGTCACGTGAATTAAACTTCGGGTGTGTTGTAAGAATGGAAGGAGTAAGCGAAACTCAAATTGAGCCCGACCCTCAGACGGATCCATGTCCGAGCCATTGATACATTGGCCNATCCTGGTCGAGCGG	ATACATTGGCCG		12.783		7	730
Rep4_RHO3_mt	CTATAGGGCGAATTGGGTACATGTCTATCTACCTTATTTTTTTTACAATAAACATATAATAAATCCCTTATCTGGTACCGTGAATTAAACTTCGGGTGTGTTGTAAGAATGGAAGGAGTAAGCGAAACTCAAATTGAGCCCGACCCTCAGACGGATCCATGTCCGAGCCATTGACACCGGAGCANATCCTGGTCGAGCGG	ACACCGGAGCAG		15.5063		9	1572
Rep4_NDS1_with_site	CTATAGGGCGAATTGGGTACAAAATCTGAATTTTCATTTTTTTTTTTCCACCTAGCGGGTCACGTGATTTTTTTTTCTTACACATGGATCAAAAAAAGCTCATGGTGAAAAAAAGCTCGCTCAAAAAAAAACCGAGGGCCCGACCCTCAGACGGATCCATGTCCGAGCCATTGGGGGGTCGACTNATCCTGGTCGAGCGG	GGGGGTCGACTG		172.881		104	5575
Rep4_NDS1_with_out_site	CTATAGGGCGAATTGGGTACAAAATCTGAATTTTCATTTTTTTTTTTCCACCTAGCGGtGTACGGTGTTTTTTTTCTTTACACATGGATCAAAAAAAGCTCATGGTGAAAAAAAGCTCGCTCAAAAAAAAACCGAGGGCCCGACCCTCAGACGGATCCATGTCCGAGCCATTGTTACAACCCGANATCCTGGTCGAGCGG	TTACAACCCGAG		14.3761		13	1922
Rep4_NDS2_with_site	CTATAGGGCGAATTGGGTACAAAATCTGCCACCTTTTTTTTTTCATTTTTTTTTTTAGCGGGTCACGTGATTTTTTTTTCTTCATGGATCAAAAAAAGCTCATGGTGAAAAAAAGCTCGCTCAAAAAAAAACCGAGGGCCCGACCCTCAGACGGATCCATGTCCGAGCCATTGCTATGAGACAGNATCCTGGTCGAGCGG	CTATGAGACAGG		88.2288		72	6725
Rep4_NDS2_with_out_site	CTATAGGGCGAATTGGGTACAAAATCTGCCACCTTTTTTTTTTCATTTTTTTTTTTAGCGGTGTACGGTGTTTTTTTTCTTGCATGGATCAAAAAAAGCTCATGGTGAAAAAAAGCTCGCTCAAAAAAAAACCGAGGGCCCGACCCTCAGACGGATCCATGTCCGAGCCATTGTCCAAGGGCGCNATCCTGGTCGAGCGG	TCCAAGGGCGCG		10.8517		7	1123

## Sheet: Cbf1_MAX_affinity
Description	Seq	Barcode		Cbf1_NBS	CBF1_NBS After EM		Number of Unique insertions	Number of reads				MAX_NBS	MAX_NBS_After_EM		Number of Unique insertions	Number of reads
Consensus	CTATAGGGCGAATTGGGTACCGTCGGCGATGTGTGCCAGATCAGTGTGGGACGACGCTAAAATCTGAATTTTCATTTTTTTTTTTCCACCTAGCGGGTCACGTGATTTTTTTTTCTTACACATGGATCAAAAAAAGCTCATGGTGAAAAAAAGCTCGCTCAAAAAAAAACCGAGGGTGAGCGTGCGGGAATAAGCTCCTTTCATCCCATATCCATCCTGGTCGAGCGGCC	CATCCCATATCC		115.918	88.4162		210	2425				73.9617	34.8481		215	3704
A_______	CTATAGGGCGAATTGGGTACCGTCGGCGATGTGTGCCAGATCAGTGTGGGACGACGCTAAAATCTGAATTTTCATTTTTTTTTTTCCACCTAGCGGATCACGTGATTTTTTTTTCTTACACATGGATCAAAAAAAGCTCATGGTGAAAAAAAGCTCGCTCAAAAAAAAACCGAGGGTGAGCGTGCGGGAATAAGCTCCTTTTCATCATATGACATCCTGGTCGAGCGGCC	TCATCATATGAC		262.373	239.193		463	12104				105.076	57.4725		291	5362
C_______	CTATAGGGCGAATTGGGTACCGTCGGCGATGTGTGCCAGATCAGTGTGGGACGACGCTAAAATCTGAATTTTCATTTTTTTTTTTCCACCTAGCGGCTCACGTGATTTTTTTTTCTTACACATGGATCAAAAAAAGCTCATGGTGAAAAAAAGCTCGCTCAAAAAAAAACCGAGGGTGAGCGTGCGGGAATAAGCTCCTTTCAAAGACTGGTGATCCTGGTCGAGCGGCC	CAAAGACTGGTG		112.421	103.511		170	5214				132.118	58.5316		279	7440
T_______	CTATAGGGCGAATTGGGTACCGTCGGCGATGTGTGCCAGATCAGTGTGGGACGACGCTAAAATCTGAATTTTCATTTTTTTTTTTCCACCTAGCGGTTCACGTGATTTTTTTTTCTTACACATGGATCAAAAAAAGCTCATGGTGAAAAAAAGCTCGCTCAAAAAAAAACCGAGGGTGAGCGTGCGGGAATAAGCTCCTTTATCCAGGAACCTATCCTGGTCGAGCGGCC	ATCCAGGAACCT		230.799	193.744		282	3117				98.358	26.7203		208	3119
_A______	CTATAGGGCGAATTGGGTACCGTCGGCGATGTGTGCCAGATCAGTGTGGGACGACGCTAAAATCTGAATTTTCATTTTTTTTTTTCCACCTAGCGGGACACGTGATTTTTTTTTCTTACACATGGATCAAAAAAAGCTCATGGTGAAAAAAAGCTCGCTCAAAAAAAAACCGAGGGTGAGCGTGCGGGAATAAGCTCCTTTCGTCAGGCAACCATCCTGGTCGAGCGGCC	CGTCAGGCAACC		117.053	102.725		125	2415				173.283	64.5108		326	5502
_C______	CTATAGGGCGAATTGGGTACCGTCGGCGATGTGTGCCAGATCAGTGTGGGACGACGCTAAAATCTGAATTTTCATTTTTTTTTTTCCACCTAGCGGGCCACGTGATTTTTTTTTCTTACACATGGATCAAAAAAAGCTCATGGTGAAAAAAAGCTCGCTCAAAAAAAAACCGAGGGTGAGCGTGCGGGAATAAGCTCCTTTCTGGAACGCGTCATCCTGGTCGAGCGGCC	CTGGAACGCGTC		67.0066	53.6615		94	1121				186.226	87.3726		399	7765
_G______	CTATAGGGCGAATTGGGTACCGTCGGCGATGTGTGCCAGATCAGTGTGGGACGACGCTAAAATCTGAATTTTCATTTTTTTTTTTCCACCTAGCGGGGCACGTGATTTTTTTTTCTTACACATGGATCAAAAAAAGCTCATGGTGAAAAAAAGCTCGCTCAAAAAAAAACCGAGGGTGAGCGTGCGGGAATAAGCTCCTTTTGGCACCCCTACATCCTGGTCGAGCGGCC	TGGCACCCCTAC		176.956	165.762		254	4549				117.794	70.8621		291	5167
__A_____	CTATAGGGCGAATTGGGTACCGTCGGCGATGTGTGCCAGATCAGTGTGGGACGACGCTAAAATCTGAATTTTCATTTTTTTTTTTCCACCTAGCGGGTAACGTGATTTTTTTTTCTTACACATGGATCAAAAAAAGCTCATGGTGAAAAAAAGCTCGCTCAAAAAAAAACCGAGGGTGAGCGTGCGGGAATAAGCTCCTTTCGTGGAGGAATCATCCTGGTCGAGCGGCC	CGTGGAGGAATC		18.1859	11.7616		19	692				82.4734	32.9721		177	2731
__T_____	CTATAGGGCGAATTGGGTACCGTCGGCGATGTGTGCCAGATCAGTGTGGGACGACGCTAAAATCTGAATTTTCATTTTTTTTTTTCCACCTAGCGGGTTACGTGATTTTTTTTTCTTACACATGGATCAAAAAAAGCTCATGGTGAAAAAAAGCTCGCTCAAAAAAAAACCGAGGGTGAGCGTGCGGGAATAAGCTCCTTTTACCCACGTGGGATCCTGGTCGAGCGGCC	TACCCACGTGGG		21.5261	9.2125		23	1082				198.416	127.219		498	12258
__G_____	CTATAGGGCGAATTGGGTACCGTCGGCGATGTGTGCCAGATCAGTGTGGGACGACGCTAAAATCTGAATTTTCATTTTTTTTTTTCCACCTAGCGGGTGACGTGATTTTTTTTTCTTACACATGGATCAAAAAAAGCTCATGGTGAAAAAAAGCTCGCTCAAAAAAAAACCGAGGGTGAGCGTGCGGGAATAAGCTCCTTTGTCTCCTATGTAATCCTGGTCGAGCGGCC	GTCTCCTATGTA		21.9205	21.9205		32	1048				75.7806	31.0959		235	4895
___T____	CTATAGGGCGAATTGGGTACCGTCGGCGATGTGTGCCAGATCAGTGTGGGACGACGCTAAAATCTGAATTTTCATTTTTTTTTTTCCACCTAGCGGGTCTCGTGATTTTTTTTTCTTACACATGGATCAAAAAAAGCTCATGGTGAAAAAAAGCTCGCTCAAAAAAAAACCGAGGGTGAGCGTGCGGGAATAAGCTCCTTTTTCAGCAAGTGCATCCTGGTCGAGCGGCC	TTCAGCAAGTGC		61.9287	55.322		89	1670				110.88	52.299		282	4785
___C____	CTATAGGGCGAATTGGGTACCGTCGGCGATGTGTGCCAGATCAGTGTGGGACGACGCTAAAATCTGAATTTTCATTTTTTTTTTTCCACCTAGCGGGTCCCGTGATTTTTTTTTCTTACACATGGATCAAAAAAAGCTCATGGTGAAAAAAAGCTCGCTCAAAAAAAAACCGAGGGTGAGCGTGCGGGAATAAGCTCCTTTGTTGTGAGCGCAATCCTGGTCGAGCGGCC	GTTGTGAGCGCA		211.232	210.141		276	6760				80.7974	29.3071		165	2830
___G____	CTATAGGGCGAATTGGGTACCGTCGGCGATGTGTGCCAGATCAGTGTGGGACGACGCTAAAATCTGAATTTTCATTTTTTTTTTTCCACCTAGCGGGTCGCGTGATTTTTTTTTCTTACACATGGATCAAAAAAAGCTCATGGTGAAAAAAAGCTCGCTCAAAAAAAAACCGAGGGTGAGCGTGCGGGAATAAGCTCCTTTTCGTGTCTCGCGATCCTGGTCGAGCGGCC	TCGTGTCTCGCG		71.8532	62.8214		89	1400				125.879	58.3268		324	6101
____G___	CTATAGGGCGAATTGGGTACCGTCGGCGATGTGTGCCAGATCAGTGTGGGACGACGCTAAAATCTGAATTTTCATTTTTTTTTTTCCACCTAGCGGGTCAGGTGATTTTTTTTTCTTACACATGGATCAAAAAAAGCTCATGGTGAAAAAAAGCTCGCTCAAAAAAAAACCGAGGGTGAGCGTGCGGGAATAAGCTCCTTTCCCCCACTGTTAATCCTGGTCGAGCGGCC	CCCCCACTGTTA		87.8741	85.708		131	1951				74.6333	23.8171		167	2872
____A___	CTATAGGGCGAATTGGGTACCGTCGGCGATGTGTGCCAGATCAGTGTGGGACGACGCTAAAATCTGAATTTTCATTTTTTTTTTTCCACCTAGCGGGTCAAGTGATTTTTTTTTCTTACACATGGATCAAAAAAAGCTCATGGTGAAAAAAAGCTCGCTCAAAAAAAAACCGAGGGTGAGCGTGCGGGAATAAGCTCCTTTCTGTGGCCAAGAATCCTGGTCGAGCGGCC	CTGTGGCCAAGA		18.1745	14.5676		24	807				78.8868	29.4862		174	3204
____T___	CTATAGGGCGAATTGGGTACCGTCGGCGATGTGTGCCAGATCAGTGTGGGACGACGCTAAAATCTGAATTTTCATTTTTTTTTTTCCACCTAGCGGGTCATGTGATTTTTTTTTCTTACACATGGATCAAAAAAAGCTCATGGTGAAAAAAAGCTCGCTCAAAAAAAAACCGAGGGTGAGCGTGCGGGAATAAGCTCCTTTAAGCGAACTGGCATCCTGGTCGAGCGGCC	AAGCGAACTGGC		251.444	234.426		301	6210				104.27	60.2915		252	3464
_____A__	CTATAGGGCGAATTGGGTACCGTCGGCGATGTGTGCCAGATCAGTGTGGGACGACGCTAAAATCTGAATTTTCATTTTTTTTTTTCCACCTAGCGGGTCACATGATTTTTTTTTCTTACACATGGATCAAAAAAAGCTCATGGTGAAAAAAAGCTCGCTCAAAAAAAAACCGAGGGTGAGCGTGCGGGAATAAGCTCCTTTGATTAGTGGCACATCCTGGTCGAGCGGCC	GATTAGTGGCAC		157.446	149.634		220	3627				108.86	38.92		232	4113
_____T__	CTATAGGGCGAATTGGGTACCGTCGGCGATGTGTGCCAGATCAGTGTGGGACGACGCTAAAATCTGAATTTTCATTTTTTTTTTTCCACCTAGCGGGTCACTTGATTTTTTTTTCTTACACATGGATCAAAAAAAGCTCATGGTGAAAAAAAGCTCGCTCAAAAAAAAACCGAGGGTGAGCGTGCGGGAATAAGCTCCTTTTATGGGACGTGAATCCTGGTCGAGCGGCC	TATGGGACGTGA		3.95707	2.55909		5	646				82.1553	16.6259		146	2551
_____C__	CTATAGGGCGAATTGGGTACCGTCGGCGATGTGTGCCAGATCAGTGTGGGACGACGCTAAAATCTGAATTTTCATTTTTTTTTTTCCACCTAGCGGGTCACCTGATTTTTTTTTCTTACACATGGATCAAAAAAAGCTCATGGTGAAAAAAAGCTCGCTCAAAAAAAAACCGAGGGTGAGCGTGCGGGAATAAGCTCCTTTACAGGTCTAGTTATCCTGGTCGAGCGGCC	ACAGGTCTAGTT		143.709	126.398		183	5076				77.4555	6.9907		171	1908
______A_	CTATAGGGCGAATTGGGTACCGTCGGCGATGTGTGCCAGATCAGTGTGGGACGACGCTAAAATCTGAATTTTCATTTTTTTTTTTCCACCTAGCGGGTCACGAGATTTTTTTTTCTTACACATGGATCAAAAAAAGCTCATGGTGAAAAAAAGCTCGCTCAAAAAAAAACCGAGGGTGAGCGTGCGGGAATAAGCTCCTTTTTTCCTACGTGAATCCTGGTCGAGCGGCC	TTTCCTACGTGA		82.3458	68.041		108	1449				98.5476	21.8391		253	4948
______C_	CTATAGGGCGAATTGGGTACCGTCGGCGATGTGTGCCAGATCAGTGTGGGACGACGCTAAAATCTGAATTTTCATTTTTTTTTTTCCACCTAGCGGGTCACGCGATTTTTTTTTCTTACACATGGATCAAAAAAAGCTCATGGTGAAAAAAAGCTCGCTCAAAAAAAAACCGAGGGTGAGCGTGCGGGAATAAGCTCCTTTTGATTCAAGGCTATCCTGGTCGAGCGGCC	TGATTCAAGGCT		47.64	44.0906		54	954				87.3242	30.786		233	3533
______G_	CTATAGGGCGAATTGGGTACCGTCGGCGATGTGTGCCAGATCAGTGTGGGACGACGCTAAAATCTGAATTTTCATTTTTTTTTTTCCACCTAGCGGGTCACGGGATTTTTTTTTCTTACACATGGATCAAAAAAAGCTCATGGTGAAAAAAAGCTCGCTCAAAAAAAAACCGAGGGTGAGCGTGCGGGAATAAGCTCCTTTTCTCTGACCATTATCCTGGTCGAGCGGCC	TCTCTGACCATT		44.2012	40.5917		62	1151				79.6749	25.1121		203	3345
_______A	CTATAGGGCGAATTGGGTACCGTCGGCGATGTGTGCCAGATCAGTGTGGGACGACGCTAAAATCTGAATTTTCATTTTTTTTTTTCCACCTAGCGGGTCACGTAATTTTTTTTTCTTACACATGGATCAAAAAAAGCTCATGGTGAAAAAAAGCTCGCTCAAAAAAAAACCGAGGGTGAGCGTGCGGGAATAAGCTCCTTTACCAGCCAGTTGATCCTGGTCGAGCGGCC	ACCAGCCAGTTG		13.3707	11.6038		14	696				64.0702	21.7839		159	3026
_______C	CTATAGGGCGAATTGGGTACCGTCGGCGATGTGTGCCAGATCAGTGTGGGACGACGCTAAAATCTGAATTTTCATTTTTTTTTTTCCACCTAGCGGGTCACGTCATTTTTTTTTCTTACACATGGATCAAAAAAAGCTCATGGTGAAAAAAAGCTCGCTCAAAAAAAAACCGAGGGTGAGCGTGCGGGAATAAGCTCCTTTCGACAAGTTCTTATCCTGGTCGAGCGGCC	CGACAAGTTCTT		35.2789	25.9172		53	1043				63.637	20.0057		176	4906
_______T	CTATAGGGCGAATTGGGTACCGTCGGCGATGTGTGCCAGATCAGTGTGGGACGACGCTAAAATCTGAATTTTCATTTTTTTTTTTCCACCTAGCGGGTCACGTTATTTTTTTTTCTTACACATGGATCAAAAAAAGCTCATGGTGAAAAAAAGCTCGCTCAAAAAAAAACCGAGGGTGAGCGTGCGGGAATAAGCTCCTTTTGGACGGTTGACATCCTGGTCGAGCGGCC	TGGACGGTTGAC		147.166	135.757		192	3099				119.296	41.8207		235	3988
Consensus	CTATAGGGCGAATTGGGTACCGTCGGCGATGTGTGCCAGATCAGTGTGGGACGACGCTAAAATCTGAATTTTCATTTTTTTTTTTCCACCTAGCGGGTCACGTGATTTTTTTTTCTTACACATGGATCAAAAAAAGCTCATGGTGAAAAAAAGCTCGCTCAAAAAAAAACCGAGGGTGAGCGTGCGGGAATAAGCTCCTTTGATTGGCGGGTGATCCTGGTCGAGCGGCC	GATTGGCGGGTG		322.98	283.446		424	4086				91.4953	43.3669		174	2383
A_______	CTATAGGGCGAATTGGGTACCGTCGGCGATGTGTGCCAGATCAGTGTGGGACGACGCTAAAATCTGAATTTTCATTTTTTTTTTTCCACCTAGCGGATCACGTGATTTTTTTTTCTTACACATGGATCAAAAAAAGCTCATGGTGAAAAAAAGCTCGCTCAAAAAAAAACCGAGGGTGAGCGTGCGGGAATAAGCTCCTTTCGTGTCCCGAATATCCTGGTCGAGCGGCC	CGTGTCCCGAAT		160.675	136.523		251	3274				84.1505	31.8543		204	3905
C_______	CTATAGGGCGAATTGGGTACCGTCGGCGATGTGTGCCAGATCAGTGTGGGACGACGCTAAAATCTGAATTTTCATTTTTTTTTTTCCACCTAGCGGCTCACGTGATTTTTTTTTCTTACACATGGATCAAAAAAAGCTCATGGTGAAAAAAAGCTCGCTCAAAAAAAAACCGAGGGTGAGCGTGCGGGAATAAGCTCCTTTCACGGTTGTATCATCCTGGTCGAGCGGCC	CACGGTTGTATC		143.714	131.75		212	3817				120.447	47.1257		303	6273
T_______	CTATAGGGCGAATTGGGTACCGTCGGCGATGTGTGCCAGATCAGTGTGGGACGACGCTAAAATCTGAATTTTCATTTTTTTTTTTCCACCTAGCGGTTCACGTGATTTTTTTTTCTTACACATGGATCAAAAAAAGCTCATGGTGAAAAAAAGCTCGCTCAAAAAAAAACCGAGGGTGAGCGTGCGGGAATAAGCTCCTTTCGATGTACTAGTATCCTGGTCGAGCGGCC	CGATGTACTAGT		91.7255	88.9843		178	2171				111.785	39.355		369	8080
_A______	CTATAGGGCGAATTGGGTACCGTCGGCGATGTGTGCCAGATCAGTGTGGGACGACGCTAAAATCTGAATTTTCATTTTTTTTTTTCCACCTAGCGGGACACGTGATTTTTTTTTCTTACACATGGATCAAAAAAAGCTCATGGTGAAAAAAAGCTCGCTCAAAAAAAAACCGAGGGTGAGCGTGCGGGAATAAGCTCCTTTCACTCAGCCGGGATCCTGGTCGAGCGGCC	CACTCAGCCGGG		237.204	215.575		319	6098				161.701	73.5788		349	7034
_C______	CTATAGGGCGAATTGGGTACCGTCGGCGATGTGTGCCAGATCAGTGTGGGACGACGCTAAAATCTGAATTTTCATTTTTTTTTTTCCACCTAGCGGGCCACGTGATTTTTTTTTCTTACACATGGATCAAAAAAAGCTCATGGTGAAAAAAAGCTCGCTCAAAAAAAAACCGAGGGTGAGCGTGCGGGAATAAGCTCCTTTGCCTAGACGAAAATCCTGGTCGAGCGGCC	GCCTAGACGAAA		55.0466	52.7199		61	1495				175.689	58.7789		327	7784
_G______	CTATAGGGCGAATTGGGTACCGTCGGCGATGTGTGCCAGATCAGTGTGGGACGACGCTAAAATCTGAATTTTCATTTTTTTTTTTCCACCTAGCGGGGCACGTGATTTTTTTTTCTTACACATGGATCAAAAAAAGCTCATGGTGAAAAAAAGCTCGCTCAAAAAAAAACCGAGGGTGAGCGTGCGGGAATAAGCTCCTTTCCTCCTCTCTTCATCCTGGTCGAGCGGCC	CCTCCTCTCTTC		108.42	93.5824		200	3415				150.438	93.6728		470	8104
__A_____	CTATAGGGCGAATTGGGTACCGTCGGCGATGTGTGCCAGATCAGTGTGGGACGACGCTAAAATCTGAATTTTCATTTTTTTTTTTCCACCTAGCGGGTAACGTGATTTTTTTTTCTTACACATGGATCAAAAAAAGCTCATGGTGAAAAAAAGCTCGCTCAAAAAAAAACCGAGGGTGAGCGTGCGGGAATAAGCTCCTTTTCTGGTTTGTCTATCCTGGTCGAGCGGCC	TCTGGTTTGTCT		58.0613	48.3787		85	1639				53.6971	23.7354		145	2178
__T_____	CTATAGGGCGAATTGGGTACCGTCGGCGATGTGTGCCAGATCAGTGTGGGACGACGCTAAAATCTGAATTTTCATTTTTTTTTTTCCACCTAGCGGGTTACGTGATTTTTTTTTCTTACACATGGATCAAAAAAAGCTCATGGTGAAAAAAAGCTCGCTCAAAAAAAAACCGAGGGTGAGCGTGCGGGAATAAGCTCCTTTGTAGCGCGAGAAATCCTGGTCGAGCGGCC	GTAGCGCGAGAA		7.5791	3.22552		7	578				84.7617	44.6489		153	3025
__G_____	CTATAGGGCGAATTGGGTACCGTCGGCGATGTGTGCCAGATCAGTGTGGGACGACGCTAAAATCTGAATTTTCATTTTTTTTTTTCCACCTAGCGGGTGACGTGATTTTTTTTTCTTACACATGGATCAAAAAAAGCTCATGGTGAAAAAAAGCTCGCTCAAAAAAAAACCGAGGGTGAGCGTGCGGGAATAAGCTCCTTTACCTTGCAATGCATCCTGGTCGAGCGGCC	ACCTTGCAATGC		41.4468	37.5465		73	1456				66.5932	20.839		228	4687
___T____	CTATAGGGCGAATTGGGTACCGTCGGCGATGTGTGCCAGATCAGTGTGGGACGACGCTAAAATCTGAATTTTCATTTTTTTTTTTCCACCTAGCGGGTCTCGTGATTTTTTTTTCTTACACATGGATCAAAAAAAGCTCATGGTGAAAAAAAGCTCGCTCAAAAAAAAACCGAGGGTGAGCGTGCGGGAATAAGCTCCTTTACTAAAGATAGAATCCTGGTCGAGCGGCC	ACTAAAGATAGA		58.4203	55.4175		70	1378				89.9295	22.146		207	2996
___C____	CTATAGGGCGAATTGGGTACCGTCGGCGATGTGTGCCAGATCAGTGTGGGACGACGCTAAAATCTGAATTTTCATTTTTTTTTTTCCACCTAGCGGGTCCCGTGATTTTTTTTTCTTACACATGGATCAAAAAAAGCTCATGGTGAAAAAAAGCTCGCTCAAAAAAAAACCGAGGGTGAGCGTGCGGGAATAAGCTCCTTTCCTTGGAGGACCATCCTGGTCGAGCGGCC	CCTTGGAGGACC		79.4237	74.9758		124	2771				82.3685	24.9878		196	3203
___G____	CTATAGGGCGAATTGGGTACCGTCGGCGATGTGTGCCAGATCAGTGTGGGACGACGCTAAAATCTGAATTTTCATTTTTTTTTTTCCACCTAGCGGGTCGCGTGATTTTTTTTTCTTACACATGGATCAAAAAAAGCTCATGGTGAAAAAAAGCTCGCTCAAAAAAAAACCGAGGGTGAGCGTGCGGGAATAAGCTCCTTTAATTCCTCCTGTATCCTGGTCGAGCGGCC	AATTCCTCCTGT		192.308	179.31		286	6303				117.168	60.3113		361	6850
____G___	CTATAGGGCGAATTGGGTACCGTCGGCGATGTGTGCCAGATCAGTGTGGGACGACGCTAAAATCTGAATTTTCATTTTTTTTTTTCCACCTAGCGGGTCAGGTGATTTTTTTTTCTTACACATGGATCAAAAAAAGCTCATGGTGAAAAAAAGCTCGCTCAAAAAAAAACCGAGGGTGAGCGTGCGGGAATAAGCTCCTTTATCCTACAACGAATCCTGGTCGAGCGGCC	ATCCTACAACGA		93.3301	88.3172		129	1982				83.7729	20.9443		232	4944
____A___	CTATAGGGCGAATTGGGTACCGTCGGCGATGTGTGCCAGATCAGTGTGGGACGACGCTAAAATCTGAATTTTCATTTTTTTTTTTCCACCTAGCGGGTCAAGTGATTTTTTTTTCTTACACATGGATCAAAAAAAGCTCATGGTGAAAAAAAGCTCGCTCAAAAAAAAACCGAGGGTGAGCGTGCGGGAATAAGCTCCTTTTGCATTCATCAGATCCTGGTCGAGCGGCC	TGCATTCATCAG		38.6066	30.3215		47	892				74.743	22.9656		185	3092
____T___	CTATAGGGCGAATTGGGTACCGTCGGCGATGTGTGCCAGATCAGTGTGGGACGACGCTAAAATCTGAATTTTCATTTTTTTTTTTCCACCTAGCGGGTCATGTGATTTTTTTTTCTTACACATGGATCAAAAAAAGCTCATGGTGAAAAAAAGCTCGCTCAAAAAAAAACCGAGGGTGAGCGTGCGGGAATAAGCTCCTTTTTCTTTAATCTGATCCTGGTCGAGCGGCC	TTCTTTAATCTG		111.673	108.973		166	2623				114.194	38.1042		301	6500
_____A__	CTATAGGGCGAATTGGGTACCGTCGGCGATGTGTGCCAGATCAGTGTGGGACGACGCTAAAATCTGAATTTTCATTTTTTTTTTTCCACCTAGCGGGTCACATGATTTTTTTTTCTTACACATGGATCAAAAAAAGCTCATGGTGAAAAAAAGCTCGCTCAAAAAAAAACCGAGGGTGAGCGTGCGGGAATAAGCTCCTTTTCAAGAATATAAATCCTGGTCGAGCGGCC	TCAAGAATATAA		133.613	116.656		252	3638				99.3845	73.6712		240	4880
_____T__	CTATAGGGCGAATTGGGTACCGTCGGCGATGTGTGCCAGATCAGTGTGGGACGACGCTAAAATCTGAATTTTCATTTTTTTTTTTCCACCTAGCGGGTCACTTGATTTTTTTTTCTTACACATGGATCAAAAAAAGCTCATGGTGAAAAAAAGCTCGCTCAAAAAAAAACCGAGGGTGAGCGTGCGGGAATAAGCTCCTTTCTGCAGACCTGTATCCTGGTCGAGCGGCC	CTGCAGACCTGT		33.4437	17.8015		52	2211				78.6212	31.4861		153	3192
_____C__	CTATAGGGCGAATTGGGTACCGTCGGCGATGTGTGCCAGATCAGTGTGGGACGACGCTAAAATCTGAATTTTCATTTTTTTTTTTCCACCTAGCGGGTCACCTGATTTTTTTTTCTTACACATGGATCAAAAAAAGCTCATGGTGAAAAAAAGCTCGCTCAAAAAAAAACCGAGGGTGAGCGTGCGGGAATAAGCTCCTTTACGTCAGGGTTAATCCTGGTCGAGCGGCC	ACGTCAGGGTTA		211.837	191.695		228	4359				86.2514	24.5612		177	2552
______A_	CTATAGGGCGAATTGGGTACCGTCGGCGATGTGTGCCAGATCAGTGTGGGACGACGCTAAAATCTGAATTTTCATTTTTTTTTTTCCACCTAGCGGGTCACGAGATTTTTTTTTCTTACACATGGATCAAAAAAAGCTCATGGTGAAAAAAAGCTCGCTCAAAAAAAAACCGAGGGTGAGCGTGCGGGAATAAGCTCCTTTAGTTCAGCATGAATCCTGGTCGAGCGGCC	AGTTCAGCATGA		72.2471	72.2471		91	1264				112.389	53.4477		288	5447
______C_	CTATAGGGCGAATTGGGTACCGTCGGCGATGTGTGCCAGATCAGTGTGGGACGACGCTAAAATCTGAATTTTCATTTTTTTTTTTCCACCTAGCGGGTCACGCGATTTTTTTTTCTTACACATGGATCAAAAAAAGCTCATGGTGAAAAAAAGCTCGCTCAAAAAAAAACCGAGGGTGAGCGTGCGGGAATAAGCTCCTTTGCTCTGAAAGTTATCCTGGTCGAGCGGCC	GCTCTGAAAGTT		32.0602	32.0602		50	1657				111.301	20.3944		248	2953
______G_	CTATAGGGCGAATTGGGTACCGTCGGCGATGTGTGCCAGATCAGTGTGGGACGACGCTAAAATCTGAATTTTCATTTTTTTTTTTCCACCTAGCGGGTCACGGGATTTTTTTTTCTTACACATGGATCAAAAAAAGCTCATGGTGAAAAAAAGCTCGCTCAAAAAAAAACCGAGGGTGAGCGTGCGGGAATAAGCTCCTTTTACAGAGAGCGGATCCTGGTCGAGCGGCC	TACAGAGAGCGG		16.2518	5.02061		38	881				60.4496	16.1217		107	1675
_______A	CTATAGGGCGAATTGGGTACCGTCGGCGATGTGTGCCAGATCAGTGTGGGACGACGCTAAAATCTGAATTTTCATTTTTTTTTTTCCACCTAGCGGGTCACGTAATTTTTTTTTCTTACACATGGATCAAAAAAAGCTCATGGTGAAAAAAAGCTCGCTCAAAAAAAAACCGAGGGTGAGCGTGCGGGAATAAGCTCCTTTTCCTAGCCATCAATCCTGGTCGAGCGGCC	TCCTAGCCATCA		4.32629	4.32629		7	735				90.9269	63.4762		182	4756
_______C	CTATAGGGCGAATTGGGTACCGTCGGCGATGTGTGCCAGATCAGTGTGGGACGACGCTAAAATCTGAATTTTCATTTTTTTTTTTCCACCTAGCGGGTCACGTCATTTTTTTTTCTTACACATGGATCAAAAAAAGCTCATGGTGAAAAAAAGCTCGCTCAAAAAAAAACCGAGGGTGAGCGTGCGGGAATAAGCTCCTTTCTTGACCATATCATCCTGGTCGAGCGGCC	CTTGACCATATC		78.0608	42.2334		115	5524				81.5549	16.4537		220	3303
_______T	CTATAGGGCGAATTGGGTACCGTCGGCGATGTGTGCCAGATCAGTGTGGGACGACGCTAAAATCTGAATTTTCATTTTTTTTTTTCCACCTAGCGGGTCACGTTATTTTTTTTTCTTACACATGGATCAAAAAAAGCTCATGGTGAAAAAAAGCTCGCTCAAAAAAAAACCGAGGGTGAGCGTGCGGGAATAAGCTCCTTTGACCATCTCACGATCCTGGTCGAGCGGCC	GACCATCTCACG		118.316	115.479		156	3111				104.199	31.5548		259	4858
Consensus	CTATAGGGCGAATTGGGTACCGTCGGCGATGTGTGCCAGATCAGTGTGGGACGACGCTAAAATCTGAATTTTCATTTTTTTTTTTCCACCTAGCGGGTCACGTGATTTTTTTTTCTTACACATGGATCAAAAAAAGCTCATGGTGAAAAAAAGCTCGCTCAAAAAAAAACCGAGGGTGAGCGTGCGGGAATAAGCTCCTTTGATGCGACTACCATCCTGGTCGAGCGGCC	GATGCGACTACC		265.306	234.934		260	2963				103.106	66.7341		205	3754
A_______	CTATAGGGCGAATTGGGTACCGTCGGCGATGTGTGCCAGATCAGTGTGGGACGACGCTAAAATCTGAATTTTCATTTTTTTTTTTCCACCTAGCGGATCACGTGATTTTTTTTTCTTACACATGGATCAAAAAAAGCTCATGGTGAAAAAAAGCTCGCTCAAAAAAAAACCGAGGGTGAGCGTGCGGGAATAAGCTCCTTTTCAGTGCTGTAAATCCTGGTCGAGCGGCC	TCAGTGCTGTAA		142.017	127.041		176	5825				68.2378	29.9602		150	1993
C_______	CTATAGGGCGAATTGGGTACCGTCGGCGATGTGTGCCAGATCAGTGTGGGACGACGCTAAAATCTGAATTTTCATTTTTTTTTTTCCACCTAGCGGCTCACGTGATTTTTTTTTCTTACACATGGATCAAAAAAAGCTCATGGTGAAAAAAAGCTCGCTCAAAAAAAAACCGAGGGTGAGCGTGCGGGAATAAGCTCCTTTGTGAGGCCCTGAATCCTGGTCGAGCGGCC	GTGAGGCCCTGA		113.284	102.055		173	2167				105.016	63.5549		324	5682
T_______	CTATAGGGCGAATTGGGTACCGTCGGCGATGTGTGCCAGATCAGTGTGGGACGACGCTAAAATCTGAATTTTCATTTTTTTTTTTCCACCTAGCGGTTCACGTGATTTTTTTTTCTTACACATGGATCAAAAAAAGCTCATGGTGAAAAAAAGCTCGCTCAAAAAAAAACCGAGGGTGAGCGTGCGGGAATAAGCTCCTTTTTAATTGACTTCATCCTGGTCGAGCGGCC	TTAATTGACTTC		68.3032	62.3682		94	2096				100.394	35.3344		247	4344
_A______	CTATAGGGCGAATTGGGTACCGTCGGCGATGTGTGCCAGATCAGTGTGGGACGACGCTAAAATCTGAATTTTCATTTTTTTTTTTCCACCTAGCGGGACACGTGATTTTTTTTTCTTACACATGGATCAAAAAAAGCTCATGGTGAAAAAAAGCTCGCTCAAAAAAAAACCGAGGGTGAGCGTGCGGGAATAAGCTCCTTTGTCTCACTGCGAATCCTGGTCGAGCGGCC	GTCTCACTGCGA		177.756	123.119		202	2401				155.884	96.1981		336	7158
_C______	CTATAGGGCGAATTGGGTACCGTCGGCGATGTGTGCCAGATCAGTGTGGGACGACGCTAAAATCTGAATTTTCATTTTTTTTTTTCCACCTAGCGGGCCACGTGATTTTTTTTTCTTACACATGGATCAAAAAAAGCTCATGGTGAAAAAAAGCTCGCTCAAAAAAAAACCGAGGGTGAGCGTGCGGGAATAAGCTCCTTTAGCCTTTCCCATATCCTGGTCGAGCGGCC	AGCCTTTCCCAT		195.713	153.764		340	5174				154.523	80.2272		377	7568
_G______	CTATAGGGCGAATTGGGTACCGTCGGCGATGTGTGCCAGATCAGTGTGGGACGACGCTAAAATCTGAATTTTCATTTTTTTTTTTCCACCTAGCGGGGCACGTGATTTTTTTTTCTTACACATGGATCAAAAAAAGCTCATGGTGAAAAAAAGCTCGCTCAAAAAAAAACCGAGGGTGAGCGTGCGGGAATAAGCTCCTTTGCACATAGGTCGATCCTGGTCGAGCGGCC	GCACATAGGTCG		126.325	111.468		163	1767				148.495	70.4124		311	6452
__A_____	CTATAGGGCGAATTGGGTACCGTCGGCGATGTGTGCCAGATCAGTGTGGGACGACGCTAAAATCTGAATTTTCATTTTTTTTTTTCCACCTAGCGGGTAACGTGATTTTTTTTTCTTACACATGGATCAAAAAAAGCTCATGGTGAAAAAAAGCTCGCTCAAAAAAAAACCGAGGGTGAGCGTGCGGGAATAAGCTCCTTTCAAGTACCAATTATCCTGGTCGAGCGGCC	CAAGTACCAATT		39.9727	25.6694		46	828				57.2074	9.79871		128	1694
__T_____	CTATAGGGCGAATTGGGTACCGTCGGCGATGTGTGCCAGATCAGTGTGGGACGACGCTAAAATCTGAATTTTCATTTTTTTTTTTCCACCTAGCGGGTTACGTGATTTTTTTTTCTTACACATGGATCAAAAAAAGCTCATGGTGAAAAAAAGCTCGCTCAAAAAAAAACCGAGGGTGAGCGTGCGGGAATAAGCTCCTTTCGTACGCAGTTCATCCTGGTCGAGCGGCC	CGTACGCAGTTC		17.0758	17.0758		26	922				68.6578	21.8883		165	2116
__G_____	CTATAGGGCGAATTGGGTACCGTCGGCGATGTGTGCCAGATCAGTGTGGGACGACGCTAAAATCTGAATTTTCATTTTTTTTTTTCCACCTAGCGGGTGACGTGATTTTTTTTTCTTACACATGGATCAAAAAAAGCTCATGGTGAAAAAAAGCTCGCTCAAAAAAAAACCGAGGGTGAGCGTGCGGGAATAAGCTCCTTTCACTCAAAAGCGATCCTGGTCGAGCGGCC	CACTCAAAAGCG		27.3608	18.5966		29	741				79.2799	24.7485		178	3929
___T____	CTATAGGGCGAATTGGGTACCGTCGGCGATGTGTGCCAGATCAGTGTGGGACGACGCTAAAATCTGAATTTTCATTTTTTTTTTTCCACCTAGCGGGTCTCGTGATTTTTTTTTCTTACACATGGATCAAAAAAAGCTCATGGTGAAAAAAAGCTCGCTCAAAAAAAAACCGAGGGTGAGCGTGCGGGAATAAGCTCCTTTCCTACACTCAGCATCCTGGTCGAGCGGCC	CCTACACTCAGC		96.9272	94.7025		135	3055				96.8967	43.3318		217	3718
___C____	CTATAGGGCGAATTGGGTACCGTCGGCGATGTGTGCCAGATCAGTGTGGGACGACGCTAAAATCTGAATTTTCATTTTTTTTTTTCCACCTAGCGGGTCCCGTGATTTTTTTTTCTTACACATGGATCAAAAAAAGCTCATGGTGAAAAAAAGCTCGCTCAAAAAAAAACCGAGGGTGAGCGTGCGGGAATAAGCTCCTTTATGCTACTGTCTATCCTGGTCGAGCGGCC	ATGCTACTGTCT		104.995	96.8924		136	2166				77.8727	26.4062		197	3454
___G____	CTATAGGGCGAATTGGGTACCGTCGGCGATGTGTGCCAGATCAGTGTGGGACGACGCTAAAATCTGAATTTTCATTTTTTTTTTTCCACCTAGCGGGTCGCGTGATTTTTTTTTCTTACACATGGATCAAAAAAAGCTCATGGTGAAAAAAAGCTCGCTCAAAAAAAAACCGAGGGTGAGCGTGCGGGAATAAGCTCCTTTGACGTATTTGCCATCCTGGTCGAGCGGCC	GACGTATTTGCC		60.6505	49.9323		71	2379				128.488	82.3029		297	5735
____G___	CTATAGGGCGAATTGGGTACCGTCGGCGATGTGTGCCAGATCAGTGTGGGACGACGCTAAAATCTGAATTTTCATTTTTTTTTTTCCACCTAGCGGGTCAGGTGATTTTTTTTTCTTACACATGGATCAAAAAAAGCTCATGGTGAAAAAAAGCTCGCTCAAAAAAAAACCGAGGGTGAGCGTGCGGGAATAAGCTCCTTTTATGGAGTTCAAATCCTGGTCGAGCGGCC	TATGGAGTTCAA		82.6721	82.6721		87	2050				64.0644	7.43987		155	2353
____A___	CTATAGGGCGAATTGGGTACCGTCGGCGATGTGTGCCAGATCAGTGTGGGACGACGCTAAAATCTGAATTTTCATTTTTTTTTTTCCACCTAGCGGGTCAAGTGATTTTTTTTTCTTACACATGGATCAAAAAAAGCTCATGGTGAAAAAAAGCTCGCTCAAAAAAAAACCGAGGGTGAGCGTGCGGGAATAAGCTCCTTTGCTATCTAAAAAATCCTGGTCGAGCGGCC	GCTATCTAAAAA		1.95309	1.95309		4	640				62.3175	39.4776		153	3852
____T___	CTATAGGGCGAATTGGGTACCGTCGGCGATGTGTGCCAGATCAGTGTGGGACGACGCTAAAATCTGAATTTTCATTTTTTTTTTTCCACCTAGCGGGTCATGTGATTTTTTTTTCTTACACATGGATCAAAAAAAGCTCATGGTGAAAAAAAGCTCGCTCAAAAAAAAACCGAGGGTGAGCGTGCGGGAATAAGCTCCTTTGATGGCAAAAGTATCCTGGTCGAGCGGCC	GATGGCAAAAGT		166.203	131.382		213	2738				108.112	37.5437		281	5945
_____A__	CTATAGGGCGAATTGGGTACCGTCGGCGATGTGTGCCAGATCAGTGTGGGACGACGCTAAAATCTGAATTTTCATTTTTTTTTTTCCACCTAGCGGGTCACATGATTTTTTTTTCTTACACATGGATCAAAAAAAGCTCATGGTGAAAAAAAGCTCGCTCAAAAAAAAACCGAGGGTGAGCGTGCGGGAATAAGCTCCTTTGAGGAAGTCGATATCCTGGTCGAGCGGCC	GAGGAAGTCGAT		203.206	197.736		215	2967				106.182	59.3185		190	3182
_____T__	CTATAGGGCGAATTGGGTACCGTCGGCGATGTGTGCCAGATCAGTGTGGGACGACGCTAAAATCTGAATTTTCATTTTTTTTTTTCCACCTAGCGGGTCACTTGATTTTTTTTTCTTACACATGGATCAAAAAAAGCTCATGGTGAAAAAAAGCTCGCTCAAAAAAAAACCGAGGGTGAGCGTGCGGGAATAAGCTCCTTTATGGCAAGCATAATCCTGGTCGAGCGGCC	ATGGCAAGCATA		28.1839	22.5346		27	750				53.3034	13.0627		133	1839
_____C__	CTATAGGGCGAATTGGGTACCGTCGGCGATGTGTGCCAGATCAGTGTGGGACGACGCTAAAATCTGAATTTTCATTTTTTTTTTTCCACCTAGCGGGTCACCTGATTTTTTTTTCTTACACATGGATCAAAAAAAGCTCATGGTGAAAAAAAGCTCGCTCAAAAAAAAACCGAGGGTGAGCGTGCGGGAATAAGCTCCTTTCACGCAGTAGCGATCCTGGTCGAGCGGCC	CACGCAGTAGCG		140.613	129.145		187	4758				104.622	47.4243		202	3013
______A_	CTATAGGGCGAATTGGGTACCGTCGGCGATGTGTGCCAGATCAGTGTGGGACGACGCTAAAATCTGAATTTTCATTTTTTTTTTTCCACCTAGCGGGTCACGAGATTTTTTTTTCTTACACATGGATCAAAAAAAGCTCATGGTGAAAAAAAGCTCGCTCAAAAAAAAACCGAGGGTGAGCGTGCGGGAATAAGCTCCTTTTGCAGCAGTGTGATCCTGGTCGAGCGGCC	TGCAGCAGTGTG		136.227	109.359		198	3791				118.606	81.633		278	6214
______C_	CTATAGGGCGAATTGGGTACCGTCGGCGATGTGTGCCAGATCAGTGTGGGACGACGCTAAAATCTGAATTTTCATTTTTTTTTTTCCACCTAGCGGGTCACGCGATTTTTTTTTCTTACACATGGATCAAAAAAAGCTCATGGTGAAAAAAAGCTCGCTCAAAAAAAAACCGAGGGTGAGCGTGCGGGAATAAGCTCCTTTTCTATAGTGCGGATCCTGGTCGAGCGGCC	TCTATAGTGCGG		89.7517	71.6325		104	1072				132.386	39.2791		289	6026
______G_	CTATAGGGCGAATTGGGTACCGTCGGCGATGTGTGCCAGATCAGTGTGGGACGACGCTAAAATCTGAATTTTCATTTTTTTTTTTCCACCTAGCGGGTCACGGGATTTTTTTTTCTTACACATGGATCAAAAAAAGCTCATGGTGAAAAAAAGCTCGCTCAAAAAAAAACCGAGGGTGAGCGTGCGGGAATAAGCTCCTTTTACCTCCCTGCCATCCTGGTCGAGCGGCC	TACCTCCCTGCC		102.862	39.6917		167	5377				86.0458	38.6445		252	4562
_______A	CTATAGGGCGAATTGGGTACCGTCGGCGATGTGTGCCAGATCAGTGTGGGACGACGCTAAAATCTGAATTTTCATTTTTTTTTTTCCACCTAGCGGGTCACGTAATTTTTTTTTCTTACACATGGATCAAAAAAAGCTCATGGTGAAAAAAAGCTCGCTCAAAAAAAAACCGAGGGTGAGCGTGCGGGAATAAGCTCCTTTCTTGTCCATCTTATCCTGGTCGAGCGGCC	CTTGTCCATCTT		17.1447	15.3707		30	867				70.099	25.4454		207	2853
_______C	CTATAGGGCGAATTGGGTACCGTCGGCGATGTGTGCCAGATCAGTGTGGGACGACGCTAAAATCTGAATTTTCATTTTTTTTTTTCCACCTAGCGGGTCACGTCATTTTTTTTTCTTACACATGGATCAAAAAAAGCTCATGGTGAAAAAAAGCTCGCTCAAAAAAAAACCGAGGGTGAGCGTGCGGGAATAAGCTCCTTTCCTGATCAGAACATCCTGGTCGAGCGGCC	CCTGATCAGAAC		9.55868	5.15039		13	832				69.6101	21.562		145	2207
_______T	CTATAGGGCGAATTGGGTACCGTCGGCGATGTGTGCCAGATCAGTGTGGGACGACGCTAAAATCTGAATTTTCATTTTTTTTTTTCCACCTAGCGGGTCACGTTATTTTTTTTTCTTACACATGGATCAAAAAAAGCTCATGGTGAAAAAAAGCTCGCTCAAAAAAAAACCGAGGGTGAGCGTGCGGGAATAAGCTCCTTTCCCCATGGAACCATCCTGGTCGAGCGGCC	CCCCATGGAACC		131.399	125.732		193	4110				102.982	45.5111		246	4121
Consensus	CTATAGGGCGAATTGGGTACCGTCGGCGATGTGTGCCAGATCAGTGTGGGACGACGCTAAAATCTGAATTTTCATTTTTTTTTTTCCACCTAGCGGGTCACGTGATTTTTTTTTCTTACACATGGATCAAAAAAAGCTCATGGTGAAAAAAAGCTCGCTCAAAAAAAAACCGAGGGTGAGCGTGCGGGAATAAGCTCCTTTCAGGCCCAGAGGATCCTGGTCGAGCGGCC	CAGGCCCAGAGG		98.5942	88.8726		138	4227				85.7482	35.3151		206	4691
A_______	CTATAGGGCGAATTGGGTACCGTCGGCGATGTGTGCCAGATCAGTGTGGGACGACGCTAAAATCTGAATTTTCATTTTTTTTTTTCCACCTAGCGGATCACGTGATTTTTTTTTCTTACACATGGATCAAAAAAAGCTCATGGTGAAAAAAAGCTCGCTCAAAAAAAAACCGAGGGTGAGCGTGCGGGAATAAGCTCCTTTTTTGTGAATCACATCCTGGTCGAGCGGCC	TTTGTGAATCAC		112.114	107.248		205	4441				87.4862	24.1623		219	3290
C_______	CTATAGGGCGAATTGGGTACCGTCGGCGATGTGTGCCAGATCAGTGTGGGACGACGCTAAAATCTGAATTTTCATTTTTTTTTTTCCACCTAGCGGCTCACGTGATTTTTTTTTCTTACACATGGATCAAAAAAAGCTCATGGTGAAAAAAAGCTCGCTCAAAAAAAAACCGAGGGTGAGCGTGCGGGAATAAGCTCCTTTTAGTCCCTTAGTATCCTGGTCGAGCGGCC	TAGTCCCTTAGT		74.1054	70.4408		169	2823				113.063	49.7313		318	5243
T_______	CTATAGGGCGAATTGGGTACCGTCGGCGATGTGTGCCAGATCAGTGTGGGACGACGCTAAAATCTGAATTTTCATTTTTTTTTTTCCACCTAGCGGTTCACGTGATTTTTTTTTCTTACACATGGATCAAAAAAAGCTCATGGTGAAAAAAAGCTCGCTCAAAAAAAAACCGAGGGTGAGCGTGCGGGAATAAGCTCCTTTCTACAGGACCGCATCCTGGTCGAGCGGCC	CTACAGGACCGC		138.7	138.7		167	4502				128.778	44.7059		273	5018
_A______	CTATAGGGCGAATTGGGTACCGTCGGCGATGTGTGCCAGATCAGTGTGGGACGACGCTAAAATCTGAATTTTCATTTTTTTTTTTCCACCTAGCGGGACACGTGATTTTTTTTTCTTACACATGGATCAAAAAAAGCTCATGGTGAAAAAAAGCTCGCTCAAAAAAAAACCGAGGGTGAGCGTGCGGGAATAAGCTCCTTTAACCCTAACTTGATCCTGGTCGAGCGGCC	AACCCTAACTTG		195.047	157.651		327	6409				113.11	29.1293		300	4679
_C______	CTATAGGGCGAATTGGGTACCGTCGGCGATGTGTGCCAGATCAGTGTGGGACGACGCTAAAATCTGAATTTTCATTTTTTTTTTTCCACCTAGCGGGCCACGTGATTTTTTTTTCTTACACATGGATCAAAAAAAGCTCATGGTGAAAAAAAGCTCGCTCAAAAAAAAACCGAGGGTGAGCGTGCGGGAATAAGCTCCTTTTATTAGTTCTATATCCTGGTCGAGCGGCC	TATTAGTTCTAT		177.838	149.363		237	3252				153.082	91.8531		395	9340
_G______	CTATAGGGCGAATTGGGTACCGTCGGCGATGTGTGCCAGATCAGTGTGGGACGACGCTAAAATCTGAATTTTCATTTTTTTTTTTCCACCTAGCGGGGCACGTGATTTTTTTTTCTTACACATGGATCAAAAAAAGCTCATGGTGAAAAAAAGCTCGCTCAAAAAAAAACCGAGGGTGAGCGTGCGGGAATAAGCTCCTTTTAAGAGGGCGGCATCCTGGTCGAGCGGCC	TAAGAGGGCGGC		345.993	321.294		419	6490				183.818	115.086		299	6208
__A_____	CTATAGGGCGAATTGGGTACCGTCGGCGATGTGTGCCAGATCAGTGTGGGACGACGCTAAAATCTGAATTTTCATTTTTTTTTTTCCACCTAGCGGGTAACGTGATTTTTTTTTCTTACACATGGATCAAAAAAAGCTCATGGTGAAAAAAAGCTCGCTCAAAAAAAAACCGAGGGTGAGCGTGCGGGAATAAGCTCCTTTGGAGACCTTGAAATCCTGGTCGAGCGGCC	GGAGACCTTGAA		14.4392	12.1921		13	703				52.4945	21.9815		100	1656
__T_____	CTATAGGGCGAATTGGGTACCGTCGGCGATGTGTGCCAGATCAGTGTGGGACGACGCTAAAATCTGAATTTTCATTTTTTTTTTTCCACCTAGCGGGTTACGTGATTTTTTTTTCTTACACATGGATCAAAAAAAGCTCATGGTGAAAAAAAGCTCGCTCAAAAAAAAACCGAGGGTGAGCGTGCGGGAATAAGCTCCTTTGCCGCTGGTGAGATCCTGGTCGAGCGGCC	GCCGCTGGTGAG		16.7087	11.2137		17	670				52.103	31.5355		117	2134
__G_____	CTATAGGGCGAATTGGGTACCGTCGGCGATGTGTGCCAGATCAGTGTGGGACGACGCTAAAATCTGAATTTTCATTTTTTTTTTTCCACCTAGCGGGTGACGTGATTTTTTTTTCTTACACATGGATCAAAAAAAGCTCATGGTGAAAAAAAGCTCGCTCAAAAAAAAACCGAGGGTGAGCGTGCGGGAATAAGCTCCTTTATCATAAAAACAATCCTGGTCGAGCGGCC	ATCATAAAAACA		3.70938	3.70938		3	691				51.2805	16.8193		135	1572
___T____	CTATAGGGCGAATTGGGTACCGTCGGCGATGTGTGCCAGATCAGTGTGGGACGACGCTAAAATCTGAATTTTCATTTTTTTTTTTCCACCTAGCGGGTCTCGTGATTTTTTTTTCTTACACATGGATCAAAAAAAGCTCATGGTGAAAAAAAGCTCGCTCAAAAAAAAACCGAGGGTGAGCGTGCGGGAATAAGCTCCTTTAGCGATGTTCATATCCTGGTCGAGCGGCC	AGCGATGTTCAT		56.2724	49.8985		129	1890				91.7114	37.0612		229	4201
___C____	CTATAGGGCGAATTGGGTACCGTCGGCGATGTGTGCCAGATCAGTGTGGGACGACGCTAAAATCTGAATTTTCATTTTTTTTTTTCCACCTAGCGGGTCCCGTGATTTTTTTTTCTTACACATGGATCAAAAAAAGCTCATGGTGAAAAAAAGCTCGCTCAAAAAAAAACCGAGGGTGAGCGTGCGGGAATAAGCTCCTTTAGGGTTGTAACGATCCTGGTCGAGCGGCC	AGGGTTGTAACG		209.124	193.402		274	3974				77.7751	43.0227		145	3169
___G____	CTATAGGGCGAATTGGGTACCGTCGGCGATGTGTGCCAGATCAGTGTGGGACGACGCTAAAATCTGAATTTTCATTTTTTTTTTTCCACCTAGCGGGTCGCGTGATTTTTTTTTCTTACACATGGATCAAAAAAAGCTCATGGTGAAAAAAAGCTCGCTCAAAAAAAAACCGAGGGTGAGCGTGCGGGAATAAGCTCCTTTAGGTGTCAAATTATCCTGGTCGAGCGGCC	AGGTGTCAAATT		53.2172	40.2049		58	865				113.056	62.4957		236	4071
____G___	CTATAGGGCGAATTGGGTACCGTCGGCGATGTGTGCCAGATCAGTGTGGGACGACGCTAAAATCTGAATTTTCATTTTTTTTTTTCCACCTAGCGGGTCAGGTGATTTTTTTTTCTTACACATGGATCAAAAAAAGCTCATGGTGAAAAAAAGCTCGCTCAAAAAAAAACCGAGGGTGAGCGTGCGGGAATAAGCTCCTTTTTTGATACCAGAATCCTGGTCGAGCGGCC	TTTGATACCAGA		123.337	114.691		180	1901				100.881	40.1075		193	4302
____A___	CTATAGGGCGAATTGGGTACCGTCGGCGATGTGTGCCAGATCAGTGTGGGACGACGCTAAAATCTGAATTTTCATTTTTTTTTTTCCACCTAGCGGGTCAAGTGATTTTTTTTTCTTACACATGGATCAAAAAAAGCTCATGGTGAAAAAAAGCTCGCTCAAAAAAAAACCGAGGGTGAGCGTGCGGGAATAAGCTCCTTTTAATGATCACCTATCCTGGTCGAGCGGCC	TAATGATCACCT		46.7239	44.6369		67	2220				75.2349	24.1602		193	2991
____T___	CTATAGGGCGAATTGGGTACCGTCGGCGATGTGTGCCAGATCAGTGTGGGACGACGCTAAAATCTGAATTTTCATTTTTTTTTTTCCACCTAGCGGGTCATGTGATTTTTTTTTCTTACACATGGATCAAAAAAAGCTCATGGTGAAAAAAAGCTCGCTCAAAAAAAAACCGAGGGTGAGCGTGCGGGAATAAGCTCCTTTGGAGACAATCGAATCCTGGTCGAGCGGCC	GGAGACAATCGA		155.746	147.598		208	2997				120.812	87.037		227	3306
_____A__	CTATAGGGCGAATTGGGTACCGTCGGCGATGTGTGCCAGATCAGTGTGGGACGACGCTAAAATCTGAATTTTCATTTTTTTTTTTCCACCTAGCGGGTCACATGATTTTTTTTTCTTACACATGGATCAAAAAAAGCTCATGGTGAAAAAAAGCTCGCTCAAAAAAAAACCGAGGGTGAGCGTGCGGGAATAAGCTCCTTTGCTAACTAGTGCATCCTGGTCGAGCGGCC	GCTAACTAGTGC		144.474	136.666		212	3471				120.817	57.816		278	4685
_____T__	CTATAGGGCGAATTGGGTACCGTCGGCGATGTGTGCCAGATCAGTGTGGGACGACGCTAAAATCTGAATTTTCATTTTTTTTTTTCCACCTAGCGGGTCACTTGATTTTTTTTTCTTACACATGGATCAAAAAAAGCTCATGGTGAAAAAAAGCTCGCTCAAAAAAAAACCGAGGGTGAGCGTGCGGGAATAAGCTCCTTTCGGGGCTATGAAATCCTGGTCGAGCGGCC	CGGGGCTATGAA		73.9683	63.5646		92	2043				54.8187	20.0371		102	2615
_____C__	CTATAGGGCGAATTGGGTACCGTCGGCGATGTGTGCCAGATCAGTGTGGGACGACGCTAAAATCTGAATTTTCATTTTTTTTTTTCCACCTAGCGGGTCACCTGATTTTTTTTTCTTACACATGGATCAAAAAAAGCTCATGGTGAAAAAAAGCTCGCTCAAAAAAAAACCGAGGGTGAGCGTGCGGGAATAAGCTCCTTTGTATAAGAGACAATCCTGGTCGAGCGGCC	GTATAAGAGACA		143.754	132.377		170	2445				66.9436	37.9057		134	2631
______A_	CTATAGGGCGAATTGGGTACCGTCGGCGATGTGTGCCAGATCAGTGTGGGACGACGCTAAAATCTGAATTTTCATTTTTTTTTTTCCACCTAGCGGGTCACGAGATTTTTTTTTCTTACACATGGATCAAAAAAAGCTCATGGTGAAAAAAAGCTCGCTCAAAAAAAAACCGAGGGTGAGCGTGCGGGAATAAGCTCCTTTCAGGTGGCGGCTATCCTGGTCGAGCGGCC	CAGGTGGCGGCT		63.8828	63.8828		65	945				121.015	61.8764		187	4202
______C_	CTATAGGGCGAATTGGGTACCGTCGGCGATGTGTGCCAGATCAGTGTGGGACGACGCTAAAATCTGAATTTTCATTTTTTTTTTTCCACCTAGCGGGTCACGCGATTTTTTTTTCTTACACATGGATCAAAAAAAGCTCATGGTGAAAAAAAGCTCGCTCAAAAAAAAACCGAGGGTGAGCGTGCGGGAATAAGCTCCTTTTTTCCAGGGCTGATCCTGGTCGAGCGGCC	TTTCCAGGGCTG		58.2579	53.8484		65	1310				128.077	50.6281		243	3772
______G_	CTATAGGGCGAATTGGGTACCGTCGGCGATGTGTGCCAGATCAGTGTGGGACGACGCTAAAATCTGAATTTTCATTTTTTTTTTTCCACCTAGCGGGTCACGGGATTTTTTTTTCTTACACATGGATCAAAAAAAGCTCATGGTGAAAAAAAGCTCGCTCAAAAAAAAACCGAGGGTGAGCGTGCGGGAATAAGCTCCTTTGCGGGCGGTGTCATCCTGGTCGAGCGGCC	GCGGGCGGTGTC		50.5298	45.7801		46	885				106.987	56.3125		204	4856
_______A	CTATAGGGCGAATTGGGTACCGTCGGCGATGTGTGCCAGATCAGTGTGGGACGACGCTAAAATCTGAATTTTCATTTTTTTTTTTCCACCTAGCGGGTCACGTAATTTTTTTTTCTTACACATGGATCAAAAAAAGCTCATGGTGAAAAAAAGCTCGCTCAAAAAAAAACCGAGGGTGAGCGTGCGGGAATAAGCTCCTTTCAAAAGGATACGATCCTGGTCGAGCGGCC	CAAAAGGATACG		11.1451	7.4301		15	1072				59.6899	11.1157		136	2493
_______C	CTATAGGGCGAATTGGGTACCGTCGGCGATGTGTGCCAGATCAGTGTGGGACGACGCTAAAATCTGAATTTTCATTTTTTTTTTTCCACCTAGCGGGTCACGTCATTTTTTTTTCTTACACATGGATCAAAAAAAGCTCATGGTGAAAAAAAGCTCGCTCAAAAAAAAACCGAGGGTGAGCGTGCGGGAATAAGCTCCTTTTGAAACATGCAGATCCTGGTCGAGCGGCC	TGAAACATGCAG		25.344	8.65415		31	761				83.0851	43.2396		195	4089
_______T	CTATAGGGCGAATTGGGTACCGTCGGCGATGTGTGCCAGATCAGTGTGGGACGACGCTAAAATCTGAATTTTCATTTTTTTTTTTCCACCTAGCGGGTCACGTTATTTTTTTTTCTTACACATGGATCAAAAAAAGCTCATGGTGAAAAAAAGCTCGCTCAAAAAAAAACCGAGGGTGAGCGTGCGGGAATAAGCTCCTTTAATAGCGCATGGATCCTGGTCGAGCGGCC	AATAGCGCATGG		118.032	104.575		167	1688				157.536	61.5915		370	6353

## Sheet: Cbf1_spacing
Description	Seq	Barcode		NBS		Number of Unique insertions	Number of reads
9 bp between the core of two Cbf1 motif	CTATAGGGCGAATTGGGTACACCGAGGAAGTGGGGGGTCATCTCGACATCCGGCGAAATGGAGCAGTCCATTTTTAGGGGATGGAGTTTTCATTTTTTTTTTTCCGAACACGTGAAACACGTGCCGATTTTTTTTTTCTTTACACAGCCGTACATATTTATCTTGATATCATTCTGGACGTATGTGCACATGTGATTTGCTGTAAGTAAGGGAATCCTGGTCGAGCGGCC	GTAAGTAAGGGA		206.621		361	7009
11 bp between the core of two Cbf1 motif	CTATAGGGCGAATTGGGTACACCGAGGAAGTGGGGGGTCATCTCGACATCCGGCGAAATGGAGCAGTCCATTTTTAGGGGATGGTTTTCATTTTTTTTTTTGTCCGACACGTGAAAGACACGTGCCATGTTTTTTTTTCTTACACAGCCGTACATATTTATCTTGATATCATTCTGGACGTATGTGCACATGTGATTTGCTCAGCACGAAACGATCCTGGTCGAGCGGCC	CAGCACGAAACG		205.69		341	5286
13 bp between the core of two Cbf1 motif	CTATAGGGCGAATTGGGTACACCGAGGAAGTGGGGGGTCATCTCGACATCCGGCGAAATGGAGCAGTCCATTTTTAGGGGATGGTTTTCATTTTTTTTTTTGTCCACACGTGAAGAGAACACGTGCCTGATTTTTTTTTCTTCACAGCCGTACATATTTATCTTGATATCATTCTGGACGTATGTGCACATGTGATTTGCTTTACCACGGCTAATCCTGGTCGAGCGGCC	TTACCACGGCTA		209.749		348	9023
15 bp between the core of two Cbf1 motif	CTATAGGGCGAATTGGGTACACCGAGGAAGTGGGGGGTCATCTCGACATCCGGCGAAATGGAGCAGTCCATTTTTAGGGGATGTTTTCATTTTTTTTTTTCGTCACACGTGAACGAGATACACGTGCCGATTTTTTTTTTCTTACAGCCGTACATATTTATCTTGATATCATTCTGGACGTATGTGCACATGTGATTTGCTGTCAAAACCCATATCCTGGTCGAGCGGCC	GTCAAAACCCAT		37.3563		63	2768
17 bp between the core of two Cbf1 motif	CTATAGGGCGAATTGGGTACACCGAGGAAGTGGGGGGTCATCTCGACATCCGGCGAAATGGAGCAGTCCATTTTTAGGGGATTTTTCATTTTTTTTTTTTCGTACACGTGAACCGAGATGACACGTGCCATTTTTTTTTTCTTACAGCCGTACATATTTATCTTGATATCATTCTGGACGTATGTGCACATGTGATTTGCTGATCCTGGAGGAATCCTGGTCGAGCGGCC	GATCCTGGAGGA		99.6077		154	3987
19 bp between the core of two Cbf1 motif	CTATAGGGCGAATTGGGTACACCGAGGAAGTGGGGGGTCATCTCGACATCCGGCGAAATGGAGCAGTCCATTTTTAGGGGATTTTCATTTTTTTTTTTTTCGACACGTGAATCCGAGATGAACACGTGCCTTATTTTTTTTTCTTAGCCGTACATATTTATCTTGATATCATTCTGGACGTATGTGCACATGTGATTTGCTACGGCAAAGGGCATCCTGGTCGAGCGGCC	ACGGCAAAGGGC		240.708		376	7012
21 bp between the core of two Cbf1 motif	CTATAGGGCGAATTGGGTACACCGAGGAAGTGGGGGGTCATCTCGACATCCGGCGAAATGGAGCAGTCCATTTTTAGGGGTTTTCATTTTTTTTTTTGTTCACACGTGAAGTCCGAGATGATACACGTGCCTATTTTTTTTTTCTTGCCGTACATATTTATCTTGATATCATTCTGGACGTATGTGCACATGTGATTTGCTATCGATCCCTCCATCCTGGTCGAGCGGCC	ATCGATCCCTCC		145.138		259	5162
23 bp between the core of two Cbf1 motif	CTATAGGGCGAATTGGGTACACCGAGGAAGTGGGGGGTCATCTCGACATCCGGCGAAATGGAGCAGTCCATTTTTAGGGTTTTCATTTTTTTTTTTCGTTACACGTGAACGTCCGAGATGATTACACGTGCCATCTTTTTTTTTCTTCCGTACATATTTATCTTGATATCATTCTGGACGTATGTGCACATGTGATTTGCTTTCGACATTTGTATCCTGGTCGAGCGGCC	TTCGACATTTGT		219.292		433	9072
25 bp between the core of two Cbf1 motif	CTATAGGGCGAATTGGGTACACCGAGGAAGTGGGGGGTCATCTCGACATCCGGCGAAATGGAGCAGTCCATTTTTAGGTTTTCATTTTTTTTTTTCCGTACACGTGAATCGTCCGAGATGATTAACACGTGCCTCATTTTTTTTTCTTCGTACATATTTATCTTGATATCATTCTGGACGTATGTGCACATGTGATTTGCTAGCGAGTTGGTGATCCTGGTCGAGCGGCC	AGCGAGTTGGTG		61.8182		162	4499
27 bp between the core of two Cbf1 motif	CTATAGGGCGAATTGGGTACACCGAGGAAGTGGGGGGTCATCTCGACATCCGGCGAAATGGAGCAGTCCATTTTTAGTTTTCATTTTTTTTTTTGCCGACACGTGAATTCGTCCGAGATGATTATACACGTGCCCATTTTTTTTTTCTTGTACATATTTATCTTGATATCATTCTGGACGTATGTGCACATGTGATTTGCTTGTGTATACGTCATCCTGGTCGAGCGGCC	TGTGTATACGTC		104.677		197	4689
29 bp between the core of two Cbf1 motif	CTATAGGGCGAATTGGGTACACCGAGGAAGTGGGGGGTCATCTCGACATCCGGCGAAATGGAGCAGTCCATTTTTATTTTCATTTTTTTTTTTCGCCACACGTGAAGTTCGTCCGAGATGATTATCACACGTGCCATATTTTTTTTTCTTTACATATTTATCTTGATATCATTCTGGACGTATGTGCACATGTGATTTGCTAAAACAATGTGAATCCTGGTCGAGCGGCC	AAAACAATGTGA		69.4856		108	2872
31 bp between the core of two Cbf1 motif	CTATAGGGCGAATTGGGTACACCGAGGAAGTGGGGGGTCATCTCGACATCCGGCGAAAGAGCAGTCCATTTTTATTTTCATTTTTTTTTTTCGCCACACGTGAAGTTCGTCCGATGGATGATTATCACACGTGCCATATTTTTTTTTCTTTACATATTTATCTTGATATCATTCTGGACGTATGTGCACATGTGATTTGCTTAAAAGATATCCATCCTGGTCGAGCGGCC	TAAAAGATATCC		158.636		251	5183
33 bp between the core of two Cbf1 motif	CTATAGGGCGAATTGGGTACACCGAGGAAGTGGGGGGTCATCTCGACACGGCGAAAGAGCAGTCCATTTTTATTTTCATTTTTTTTTTTCGCCACACGTGAAGTTCGTCCTCGATGGATGATTATCACACGTGCCATATTTTTTTTTCTTTACATATTTATCTTGATATCATTCTGGACGTATGTGCACATGTGATTTGCTTACCTGGTAACAATCCTGGTCGAGCGGCC	TACCTGGTAACA		184.212		289	5282
35 bp between the core of two Cbf1 motif	CTATAGGGCGAATTGGGTACACCGAGGAAGTGGGGGGTCATCTCGACACGGCGAGAGCAGTCCATTTTTATTTTCATTTTTTTTTTTCGCCACACGTGAAGTTCGAATCCTCGATGGATGATTATCACACGTGCCATATTTTTTTTTCTTTACATATTTATCTTGATATCATTCTGGACGTATGTGCACATGTGATTTGCTCCCCTGTTGTTCATCCTGGTCGAGCGGCC	CCCCTGTTGTTC		176.277		446	9138
37 bp between the core of two Cbf1 motif	CTATAGGGCGAATTGGGTACACCGAGGAAGTGGGGGGTCATCTCCACGGCGAGAGCAGTCCATTTTTATTTTCATTTTTTTTTTTCGCCACACGTGAAGTGATCGAATCCTCGATGGATGATTATCACACGTGCCATATTTTTTTTTCTTTACATATTTATCTTGATATCATTCTGGACGTATGTGCACATGTGATTTGCTCAGGGATGCGCTATCCTGGTCGAGCGGCC	CAGGGATGCGCT		83.7242		164	4979
39 bp between the core of two Cbf1 motif	CTATAGGGCGAATTGGGTACACCGAGGAAGTGGGGGGTCATCTACGGCGAGAGCAGTCCATTTTTATTTTCATTTTTTTTTTTCGCCACACGTGAAGTGATCGACCATCCTCGATGGATGATTATCACACGTGCCATATTTTTTTTTCTTTACATATTTATCTTGATATCATTCTGGACGTATGTGCACATGTGATTTGCTATCGAACTTCTAATCCTGGTCGAGCGGCC	ATCGAACTTCTA		72.7093		197	4673
41 bp between the core of two Cbf1 motif	CTATAGGGCGAATTGGGTACACCGAGGAAGTGGGGGGTCATCTACGGCGAGAGCAGTCCATTTTTATTTTCATTTTTTTTTTTCGCCACACGTGAAGTGATCGACCAGTTCCTCGATGGATGATTATCACACGTGCCATATTTTTTTTTCTTTACATATTTATCTTGATATCATTCTGGACGTATGCACATGTGATTTGCTTGGTTTCACGTGATCCTGGTCGAGCGGCC	TGGTTTCACGTG		311.039		905	20201
9 bp between the core of two Cbf1 motif	CTATAGGGCGAATTGGGTACACCGAGGAAGTGGGGGGTCATCTCGACATCCGGCGAAATGGAGCAGTCCATTTTTAGGGGATGGAGTTTTCATTTTTTTTTTTCCGAACACGTGAAACACGTGCCGATTTTTTTTTTCTTTACACAGCCGTACATATTTATCTTGATATCATTCTGGACGTATGTGCACATGTGATTTGCTGAGTGAATCTTTATCCTGGTCGAGCGGCC	GAGTGAATCTTT		184.172		339	5955
11 bp between the core of two Cbf1 motif	CTATAGGGCGAATTGGGTACACCGAGGAAGTGGGGGGTCATCTCGACATCCGGCGAAATGGAGCAGTCCATTTTTAGGGGATGGTTTTCATTTTTTTTTTTGTCCGACACGTGAAAGACACGTGCCATGTTTTTTTTTCTTACACAGCCGTACATATTTATCTTGATATCATTCTGGACGTATGTGCACATGTGATTTGCTGTAGGAACAAGGATCCTGGTCGAGCGGCC	GTAGGAACAAGG		204.07		445	6271
13 bp between the core of two Cbf1 motif	CTATAGGGCGAATTGGGTACACCGAGGAAGTGGGGGGTCATCTCGACATCCGGCGAAATGGAGCAGTCCATTTTTAGGGGATGGTTTTCATTTTTTTTTTTGTCCACACGTGAAGAGAACACGTGCCTGATTTTTTTTTCTTCACAGCCGTACATATTTATCTTGATATCATTCTGGACGTATGTGCACATGTGATTTGCTGAGTGGGTCACCATCCTGGTCGAGCGGCC	GAGTGGGTCACC		82.3602		129	3116
15 bp between the core of two Cbf1 motif	CTATAGGGCGAATTGGGTACACCGAGGAAGTGGGGGGTCATCTCGACATCCGGCGAAATGGAGCAGTCCATTTTTAGGGGATGTTTTCATTTTTTTTTTTCGTCACACGTGAACGAGATACACGTGCCGATTTTTTTTTTCTTACAGCCGTACATATTTATCTTGATATCATTCTGGACGTATGTGCACATGTGATTTGCTGGAAGGTCGGTTATCCTGGTCGAGCGGCC	GGAAGGTCGGTT		52.4842		85	2669
17 bp between the core of two Cbf1 motif	CTATAGGGCGAATTGGGTACACCGAGGAAGTGGGGGGTCATCTCGACATCCGGCGAAATGGAGCAGTCCATTTTTAGGGGATTTTTCATTTTTTTTTTTTCGTACACGTGAACCGAGATGACACGTGCCATTTTTTTTTTCTTACAGCCGTACATATTTATCTTGATATCATTCTGGACGTATGTGCACATGTGATTTGCTCAGGAGTCGTGTATCCTGGTCGAGCGGCC	CAGGAGTCGTGT		68.8155		98	3063
19 bp between the core of two Cbf1 motif	CTATAGGGCGAATTGGGTACACCGAGGAAGTGGGGGGTCATCTCGACATCCGGCGAAATGGAGCAGTCCATTTTTAGGGGATTTTCATTTTTTTTTTTTTCGACACGTGAATCCGAGATGAACACGTGCCTTATTTTTTTTTCTTAGCCGTACATATTTATCTTGATATCATTCTGGACGTATGTGCACATGTGATTTGCTGTTGTGGAGTCGATCCTGGTCGAGCGGCC	GTTGTGGAGTCG		300.334		604	11254
21 bp between the core of two Cbf1 motif	CTATAGGGCGAATTGGGTACACCGAGGAAGTGGGGGGTCATCTCGACATCCGGCGAAATGGAGCAGTCCATTTTTAGGGGTTTTCATTTTTTTTTTTGTTCACACGTGAAGTCCGAGATGATACACGTGCCTATTTTTTTTTTCTTGCCGTACATATTTATCTTGATATCATTCTGGACGTATGTGCACATGTGATTTGCTCGCCCTAAGCGCATCCTGGTCGAGCGGCC	CGCCCTAAGCGC		224.899		261	4417
23 bp between the core of two Cbf1 motif	CTATAGGGCGAATTGGGTACACCGAGGAAGTGGGGGGTCATCTCGACATCCGGCGAAATGGAGCAGTCCATTTTTAGGGTTTTCATTTTTTTTTTTCGTTACACGTGAACGTCCGAGATGATTACACGTGCCATCTTTTTTTTTCTTCCGTACATATTTATCTTGATATCATTCTGGACGTATGTGCACATGTGATTTGCTTCTAGTATCGACATCCTGGTCGAGCGGCC	TCTAGTATCGAC		194.043		294	5334
25 bp between the core of two Cbf1 motif	CTATAGGGCGAATTGGGTACACCGAGGAAGTGGGGGGTCATCTCGACATCCGGCGAAATGGAGCAGTCCATTTTTAGGTTTTCATTTTTTTTTTTCCGTACACGTGAATCGTCCGAGATGATTAACACGTGCCTCATTTTTTTTTCTTCGTACATATTTATCTTGATATCATTCTGGACGTATGTGCACATGTGATTTGCTCGGGTACTGACAATCCTGGTCGAGCGGCC	CGGGTACTGACA		101.091		164	3903
27 bp between the core of two Cbf1 motif	CTATAGGGCGAATTGGGTACACCGAGGAAGTGGGGGGTCATCTCGACATCCGGCGAAATGGAGCAGTCCATTTTTAGTTTTCATTTTTTTTTTTGCCGACACGTGAATTCGTCCGAGATGATTATACACGTGCCCATTTTTTTTTTCTTGTACATATTTATCTTGATATCATTCTGGACGTATGTGCACATGTGATTTGCTCGGGGGCGAGCGATCCTGGTCGAGCGGCC	CGGGGGCGAGCG		171.455		211	5485
29 bp between the core of two Cbf1 motif	CTATAGGGCGAATTGGGTACACCGAGGAAGTGGGGGGTCATCTCGACATCCGGCGAAATGGAGCAGTCCATTTTTATTTTCATTTTTTTTTTTCGCCACACGTGAAGTTCGTCCGAGATGATTATCACACGTGCCATATTTTTTTTTCTTTACATATTTATCTTGATATCATTCTGGACGTATGTGCACATGTGATTTGCTAGTGTTTAGTCCATCCTGGTCGAGCGGCC	AGTGTTTAGTCC		141.743		257	6567
31 bp between the core of two Cbf1 motif	CTATAGGGCGAATTGGGTACACCGAGGAAGTGGGGGGTCATCTCGACATCCGGCGAAAGAGCAGTCCATTTTTATTTTCATTTTTTTTTTTCGCCACACGTGAAGTTCGTCCGATGGATGATTATCACACGTGCCATATTTTTTTTTCTTTACATATTTATCTTGATATCATTCTGGACGTATGTGCACATGTGATTTGCTGGCCGTTACAGTATCCTGGTCGAGCGGCC	GGCCGTTACAGT		140.8		212	4173
33 bp between the core of two Cbf1 motif	CTATAGGGCGAATTGGGTACACCGAGGAAGTGGGGGGTCATCTCGACACGGCGAAAGAGCAGTCCATTTTTATTTTCATTTTTTTTTTTCGCCACACGTGAAGTTCGTCCTCGATGGATGATTATCACACGTGCCATATTTTTTTTTCTTTACATATTTATCTTGATATCATTCTGGACGTATGTGCACATGTGATTTGCTAGTGTAGCCTCCATCCTGGTCGAGCGGCC	AGTGTAGCCTCC		216.325		476	10462
35 bp between the core of two Cbf1 motif	CTATAGGGCGAATTGGGTACACCGAGGAAGTGGGGGGTCATCTCGACACGGCGAGAGCAGTCCATTTTTATTTTCATTTTTTTTTTTCGCCACACGTGAAGTTCGAATCCTCGATGGATGATTATCACACGTGCCATATTTTTTTTTCTTTACATATTTATCTTGATATCATTCTGGACGTATGTGCACATGTGATTTGCTTCGATCTGTCGGATCCTGGTCGAGCGGCC	TCGATCTGTCGG		138.412		383	8760
37 bp between the core of two Cbf1 motif	CTATAGGGCGAATTGGGTACACCGAGGAAGTGGGGGGTCATCTCCACGGCGAGAGCAGTCCATTTTTATTTTCATTTTTTTTTTTCGCCACACGTGAAGTGATCGAATCCTCGATGGATGATTATCACACGTGCCATATTTTTTTTTCTTTACATATTTATCTTGATATCATTCTGGACGTATGTGCACATGTGATTTGCTTAATCGCGATAAATCCTGGTCGAGCGGCC	TAATCGCGATAA		97.3726		179	4846
39 bp between the core of two Cbf1 motif	CTATAGGGCGAATTGGGTACACCGAGGAAGTGGGGGGTCATCTACGGCGAGAGCAGTCCATTTTTATTTTCATTTTTTTTTTTCGCCACACGTGAAGTGATCGACCATCCTCGATGGATGATTATCACACGTGCCATATTTTTTTTTCTTTACATATTTATCTTGATATCATTCTGGACGTATGTGCACATGTGATTTGCTTCATCGATACTGATCCTGGTCGAGCGGCC	TCATCGATACTG		119.531		337	8743
41 bp between the core of two Cbf1 motif	CTATAGGGCGAATTGGGTACACCGAGGAAGTGGGGGGTCATCTACGGCGAGAGCAGTCCATTTTTATTTTCATTTTTTTTTTTCGCCACACGTGAAGTGATCGACCAGTTCCTCGATGGATGATTATCACACGTGCCATATTTTTTTTTCTTTACATATTTATCTTGATATCATTCTGGACGTATGCACATGTGATTTGCTGGTATTACACACATCCTGGTCGAGCGGCC	GGTATTACACAC		115.759		185	4667
9 bp between the core of two Cbf1 motif	CTATAGGGCGAATTGGGTACACCGAGGAAGTGGGGGGTCATCTCGACATCCGGCGAAATGGAGCAGTCCATTTTTAGGGGATGGAGTTTTCATTTTTTTTTTTCCGAACACGTGAAACACGTGCCGATTTTTTTTTTCTTTACACAGCCGTACATATTTATCTTGATATCATTCTGGACGTATGTGCACATGTGATTTGCTTTGAACCTAGCCATCCTGGTCGAGCGGCC	TTGAACCTAGCC		176.65		357	7840
11 bp between the core of two Cbf1 motif	CTATAGGGCGAATTGGGTACACCGAGGAAGTGGGGGGTCATCTCGACATCCGGCGAAATGGAGCAGTCCATTTTTAGGGGATGGTTTTCATTTTTTTTTTTGTCCGACACGTGAAAGACACGTGCCATGTTTTTTTTTCTTACACAGCCGTACATATTTATCTTGATATCATTCTGGACGTATGTGCACATGTGATTTGCTGAACGGAAAGCCATCCTGGTCGAGCGGCC	GAACGGAAAGCC		192.923		246	3816
13 bp between the core of two Cbf1 motif	CTATAGGGCGAATTGGGTACACCGAGGAAGTGGGGGGTCATCTCGACATCCGGCGAAATGGAGCAGTCCATTTTTAGGGGATGGTTTTCATTTTTTTTTTTGTCCACACGTGAAGAGAACACGTGCCTGATTTTTTTTTCTTCACAGCCGTACATATTTATCTTGATATCATTCTGGACGTATGTGCACATGTGATTTGCTAACCGCCGCAACATCCTGGTCGAGCGGCC	AACCGCCGCAAC		107.54		157	3212
15 bp between the core of two Cbf1 motif	CTATAGGGCGAATTGGGTACACCGAGGAAGTGGGGGGTCATCTCGACATCCGGCGAAATGGAGCAGTCCATTTTTAGGGGATGTTTTCATTTTTTTTTTTCGTCACACGTGAACGAGATACACGTGCCGATTTTTTTTTTCTTACAGCCGTACATATTTATCTTGATATCATTCTGGACGTATGTGCACATGTGATTTGCTTGCTGAGTCGCGATCCTGGTCGAGCGGCC	TGCTGAGTCGCG		74.6515		112	3121
17 bp between the core of two Cbf1 motif	CTATAGGGCGAATTGGGTACACCGAGGAAGTGGGGGGTCATCTCGACATCCGGCGAAATGGAGCAGTCCATTTTTAGGGGATTTTTCATTTTTTTTTTTTCGTACACGTGAACCGAGATGACACGTGCCATTTTTTTTTTCTTACAGCCGTACATATTTATCTTGATATCATTCTGGACGTATGTGCACATGTGATTTGCTAACCTTAGGTACATCCTGGTCGAGCGGCC	AACCTTAGGTAC		115.29		165	4048
19 bp between the core of two Cbf1 motif	CTATAGGGCGAATTGGGTACACCGAGGAAGTGGGGGGTCATCTCGACATCCGGCGAAATGGAGCAGTCCATTTTTAGGGGATTTTCATTTTTTTTTTTTTCGACACGTGAATCCGAGATGAACACGTGCCTTATTTTTTTTTCTTAGCCGTACATATTTATCTTGATATCATTCTGGACGTATGTGCACATGTGATTTGCTTACGGCTTGCCGATCCTGGTCGAGCGGCC	TACGGCTTGCCG		193.394		401	7508
21 bp between the core of two Cbf1 motif	CTATAGGGCGAATTGGGTACACCGAGGAAGTGGGGGGTCATCTCGACATCCGGCGAAATGGAGCAGTCCATTTTTAGGGGTTTTCATTTTTTTTTTTGTTCACACGTGAAGTCCGAGATGATACACGTGCCTATTTTTTTTTTCTTGCCGTACATATTTATCTTGATATCATTCTGGACGTATGTGCACATGTGATTTGCTTTTTGCGACCACATCCTGGTCGAGCGGCC	TTTTGCGACCAC		154.282		209	3611
23 bp between the core of two Cbf1 motif	CTATAGGGCGAATTGGGTACACCGAGGAAGTGGGGGGTCATCTCGACATCCGGCGAAATGGAGCAGTCCATTTTTAGGGTTTTCATTTTTTTTTTTCGTTACACGTGAACGTCCGAGATGATTACACGTGCCATCTTTTTTTTTCTTCCGTACATATTTATCTTGATATCATTCTGGACGTATGTGCACATGTGATTTGCTACCATGAGCCGGATCCTGGTCGAGCGGCC	ACCATGAGCCGG		178.205		338	6586
25 bp between the core of two Cbf1 motif	CTATAGGGCGAATTGGGTACACCGAGGAAGTGGGGGGTCATCTCGACATCCGGCGAAATGGAGCAGTCCATTTTTAGGTTTTCATTTTTTTTTTTCCGTACACGTGAATCGTCCGAGATGATTAACACGTGCCTCATTTTTTTTTCTTCGTACATATTTATCTTGATATCATTCTGGACGTATGTGCACATGTGATTTGCTTCGTTAGCATGGATCCTGGTCGAGCGGCC	TCGTTAGCATGG		79.1053		216	5622
27 bp between the core of two Cbf1 motif	CTATAGGGCGAATTGGGTACACCGAGGAAGTGGGGGGTCATCTCGACATCCGGCGAAATGGAGCAGTCCATTTTTAGTTTTCATTTTTTTTTTTGCCGACACGTGAATTCGTCCGAGATGATTATACACGTGCCCATTTTTTTTTTCTTGTACATATTTATCTTGATATCATTCTGGACGTATGTGCACATGTGATTTGCTAAAAATCCGTCCATCCTGGTCGAGCGGCC	AAAAATCCGTCC		81.5757		127	3015
29 bp between the core of two Cbf1 motif	CTATAGGGCGAATTGGGTACACCGAGGAAGTGGGGGGTCATCTCGACATCCGGCGAAATGGAGCAGTCCATTTTTATTTTCATTTTTTTTTTTCGCCACACGTGAAGTTCGTCCGAGATGATTATCACACGTGCCATATTTTTTTTTCTTTACATATTTATCTTGATATCATTCTGGACGTATGTGCACATGTGATTTGCTAATCACCAGCAAATCCTGGTCGAGCGGCC	AATCACCAGCAA		59.0943		76	2069
31 bp between the core of two Cbf1 motif	CTATAGGGCGAATTGGGTACACCGAGGAAGTGGGGGGTCATCTCGACATCCGGCGAAAGAGCAGTCCATTTTTATTTTCATTTTTTTTTTTCGCCACACGTGAAGTTCGTCCGATGGATGATTATCACACGTGCCATATTTTTTTTTCTTTACATATTTATCTTGATATCATTCTGGACGTATGTGCACATGTGATTTGCTCCATCCTTGTCGATCCTGGTCGAGCGGCC	CCATCCTTGTCG		231.451		544	8810
33 bp between the core of two Cbf1 motif	CTATAGGGCGAATTGGGTACACCGAGGAAGTGGGGGGTCATCTCGACACGGCGAAAGAGCAGTCCATTTTTATTTTCATTTTTTTTTTTCGCCACACGTGAAGTTCGTCCTCGATGGATGATTATCACACGTGCCATATTTTTTTTTCTTTACATATTTATCTTGATATCATTCTGGACGTATGTGCACATGTGATTTGCTATCTGTTTAGACATCCTGGTCGAGCGGCC	ATCTGTTTAGAC		226.497		535	8116
35 bp between the core of two Cbf1 motif	CTATAGGGCGAATTGGGTACACCGAGGAAGTGGGGGGTCATCTCGACACGGCGAGAGCAGTCCATTTTTATTTTCATTTTTTTTTTTCGCCACACGTGAAGTTCGAATCCTCGATGGATGATTATCACACGTGCCATATTTTTTTTTCTTTACATATTTATCTTGATATCATTCTGGACGTATGTGCACATGTGATTTGCTGTTTCTTCCATCATCCTGGTCGAGCGGCC	GTTTCTTCCATC		93.3556		228	5894
37 bp between the core of two Cbf1 motif	CTATAGGGCGAATTGGGTACACCGAGGAAGTGGGGGGTCATCTCCACGGCGAGAGCAGTCCATTTTTATTTTCATTTTTTTTTTTCGCCACACGTGAAGTGATCGAATCCTCGATGGATGATTATCACACGTGCCATATTTTTTTTTCTTTACATATTTATCTTGATATCATTCTGGACGTATGTGCACATGTGATTTGCTTCGCCATTATAGATCCTGGTCGAGCGGCC	TCGCCATTATAG		137.903		341	8124
39 bp between the core of two Cbf1 motif	CTATAGGGCGAATTGGGTACACCGAGGAAGTGGGGGGTCATCTACGGCGAGAGCAGTCCATTTTTATTTTCATTTTTTTTTTTCGCCACACGTGAAGTGATCGACCATCCTCGATGGATGATTATCACACGTGCCATATTTTTTTTTCTTTACATATTTATCTTGATATCATTCTGGACGTATGTGCACATGTGATTTGCTTATACCGGTAAAATCCTGGTCGAGCGGCC	TATACCGGTAAA		115.62		201	5536
41 bp between the core of two Cbf1 motif	CTATAGGGCGAATTGGGTACACCGAGGAAGTGGGGGGTCATCTACGGCGAGAGCAGTCCATTTTTATTTTCATTTTTTTTTTTCGCCACACGTGAAGTGATCGACCAGTTCCTCGATGGATGATTATCACACGTGCCATATTTTTTTTTCTTTACATATTTATCTTGATATCATTCTGGACGTATGCACATGTGATTTGCTTTGAGGATGATAATCCTGGTCGAGCGGCC	TTGAGGATGATA		60.494		128	3896
9 bp between the core of two Cbf1 motif	CTATAGGGCGAATTGGGTACACCGAGGAAGTGGGGGGTCATCTCGACATCCGGCGAAATGGAGCAGTCCATTTTTAGGGGATGGAGTTTTCATTTTTTTTTTTCCGAACACGTGAAACACGTGCCGATTTTTTTTTTCTTTACACAGCCGTACATATTTATCTTGATATCATTCTGGACGTATGTGCACATGTGATTTGCTCACGCGGTACCCATCCTGGTCGAGCGGCC	CACGCGGTACCC		264.477		363	6206
11 bp between the core of two Cbf1 motif	CTATAGGGCGAATTGGGTACACCGAGGAAGTGGGGGGTCATCTCGACATCCGGCGAAATGGAGCAGTCCATTTTTAGGGGATGGTTTTCATTTTTTTTTTTGTCCGACACGTGAAAGACACGTGCCATGTTTTTTTTTCTTACACAGCCGTACATATTTATCTTGATATCATTCTGGACGTATGTGCACATGTGATTTGCTCCTGGCATTCACATCCTGGTCGAGCGGCC	CCTGGCATTCAC		172.851		274	5653
13 bp between the core of two Cbf1 motif	CTATAGGGCGAATTGGGTACACCGAGGAAGTGGGGGGTCATCTCGACATCCGGCGAAATGGAGCAGTCCATTTTTAGGGGATGGTTTTCATTTTTTTTTTTGTCCACACGTGAAGAGAACACGTGCCTGATTTTTTTTTCTTCACAGCCGTACATATTTATCTTGATATCATTCTGGACGTATGTGCACATGTGATTTGCTGCTAGCAGACATATCCTGGTCGAGCGGCC	GCTAGCAGACAT		122.75		187	4875
15 bp between the core of two Cbf1 motif	CTATAGGGCGAATTGGGTACACCGAGGAAGTGGGGGGTCATCTCGACATCCGGCGAAATGGAGCAGTCCATTTTTAGGGGATGTTTTCATTTTTTTTTTTCGTCACACGTGAACGAGATACACGTGCCGATTTTTTTTTTCTTACAGCCGTACATATTTATCTTGATATCATTCTGGACGTATGTGCACATGTGATTTGCTATTAAGAGCTTGATCCTGGTCGAGCGGCC	ATTAAGAGCTTG		69.1214		122	2945
17 bp between the core of two Cbf1 motif	CTATAGGGCGAATTGGGTACACCGAGGAAGTGGGGGGTCATCTCGACATCCGGCGAAATGGAGCAGTCCATTTTTAGGGGATTTTTCATTTTTTTTTTTTCGTACACGTGAACCGAGATGACACGTGCCATTTTTTTTTTCTTACAGCCGTACATATTTATCTTGATATCATTCTGGACGTATGTGCACATGTGATTTGCTAGATTAGTCAAAATCCTGGTCGAGCGGCC	AGATTAGTCAAA		69.7223		98	2827
19 bp between the core of two Cbf1 motif	CTATAGGGCGAATTGGGTACACCGAGGAAGTGGGGGGTCATCTCGACATCCGGCGAAATGGAGCAGTCCATTTTTAGGGGATTTTCATTTTTTTTTTTTTCGACACGTGAATCCGAGATGAACACGTGCCTTATTTTTTTTTCTTAGCCGTACATATTTATCTTGATATCATTCTGGACGTATGTGCACATGTGATTTGCTGAATAGATCCCGATCCTGGTCGAGCGGCC	GAATAGATCCCG		140.429		358	5794
21 bp between the core of two Cbf1 motif	CTATAGGGCGAATTGGGTACACCGAGGAAGTGGGGGGTCATCTCGACATCCGGCGAAATGGAGCAGTCCATTTTTAGGGGTTTTCATTTTTTTTTTTGTTCACACGTGAAGTCCGAGATGATACACGTGCCTATTTTTTTTTTCTTGCCGTACATATTTATCTTGATATCATTCTGGACGTATGTGCACATGTGATTTGCTGCTACCGGCTTTATCCTGGTCGAGCGGCC	GCTACCGGCTTT		55.4104		108	2517
23 bp between the core of two Cbf1 motif	CTATAGGGCGAATTGGGTACACCGAGGAAGTGGGGGGTCATCTCGACATCCGGCGAAATGGAGCAGTCCATTTTTAGGGTTTTCATTTTTTTTTTTCGTTACACGTGAACGTCCGAGATGATTACACGTGCCATCTTTTTTTTTCTTCCGTACATATTTATCTTGATATCATTCTGGACGTATGTGCACATGTGATTTGCTCAGCGCATTGGTATCCTGGTCGAGCGGCC	CAGCGCATTGGT		232.766		463	9947
25 bp between the core of two Cbf1 motif	CTATAGGGCGAATTGGGTACACCGAGGAAGTGGGGGGTCATCTCGACATCCGGCGAAATGGAGCAGTCCATTTTTAGGTTTTCATTTTTTTTTTTCCGTACACGTGAATCGTCCGAGATGATTAACACGTGCCTCATTTTTTTTTCTTCGTACATATTTATCTTGATATCATTCTGGACGTATGTGCACATGTGATTTGCTGCCTGGTCGTGGATCCTGGTCGAGCGGCC	GCCTGGTCGTGG		86.3824		226	5455
27 bp between the core of two Cbf1 motif	CTATAGGGCGAATTGGGTACACCGAGGAAGTGGGGGGTCATCTCGACATCCGGCGAAATGGAGCAGTCCATTTTTAGTTTTCATTTTTTTTTTTGCCGACACGTGAATTCGTCCGAGATGATTATACACGTGCCCATTTTTTTTTTCTTGTACATATTTATCTTGATATCATTCTGGACGTATGTGCACATGTGATTTGCTGGTTGCAACGCAATCCTGGTCGAGCGGCC	GGTTGCAACGCA		124.014		236	4273
29 bp between the core of two Cbf1 motif	CTATAGGGCGAATTGGGTACACCGAGGAAGTGGGGGGTCATCTCGACATCCGGCGAAATGGAGCAGTCCATTTTTATTTTCATTTTTTTTTTTCGCCACACGTGAAGTTCGTCCGAGATGATTATCACACGTGCCATATTTTTTTTTCTTTACATATTTATCTTGATATCATTCTGGACGTATGTGCACATGTGATTTGCTCCAAAGAATATGATCCTGGTCGAGCGGCC	CCAAAGAATATG		99.5082		189	5842
31 bp between the core of two Cbf1 motif	CTATAGGGCGAATTGGGTACACCGAGGAAGTGGGGGGTCATCTCGACATCCGGCGAAAGAGCAGTCCATTTTTATTTTCATTTTTTTTTTTCGCCACACGTGAAGTTCGTCCGATGGATGATTATCACACGTGCCATATTTTTTTTTCTTTACATATTTATCTTGATATCATTCTGGACGTATGTGCACATGTGATTTGCTGATCTATCAGGCATCCTGGTCGAGCGGCC	GATCTATCAGGC		261.279		455	7556
33 bp between the core of two Cbf1 motif	CTATAGGGCGAATTGGGTACACCGAGGAAGTGGGGGGTCATCTCGACACGGCGAAAGAGCAGTCCATTTTTATTTTCATTTTTTTTTTTCGCCACACGTGAAGTTCGTCCTCGATGGATGATTATCACACGTGCCATATTTTTTTTTCTTTACATATTTATCTTGATATCATTCTGGACGTATGTGCACATGTGATTTGCTGGGGGGGGATAAATCCTGGTCGAGCGGCC	GGGGGGGGATAA		182.321		304	6130
35 bp between the core of two Cbf1 motif	CTATAGGGCGAATTGGGTACACCGAGGAAGTGGGGGGTCATCTCGACACGGCGAGAGCAGTCCATTTTTATTTTCATTTTTTTTTTTCGCCACACGTGAAGTTCGAATCCTCGATGGATGATTATCACACGTGCCATATTTTTTTTTCTTTACATATTTATCTTGATATCATTCTGGACGTATGTGCACATGTGATTTGCTTCCCCGCCAATCATCCTGGTCGAGCGGCC	TCCCCGCCAATC		128.751		193	3956
37 bp between the core of two Cbf1 motif	CTATAGGGCGAATTGGGTACACCGAGGAAGTGGGGGGTCATCTCCACGGCGAGAGCAGTCCATTTTTATTTTCATTTTTTTTTTTCGCCACACGTGAAGTGATCGAATCCTCGATGGATGATTATCACACGTGCCATATTTTTTTTTCTTTACATATTTATCTTGATATCATTCTGGACGTATGTGCACATGTGATTTGCTTTTTCATTCTACATCCTGGTCGAGCGGCC	TTTTCATTCTAC		105.194		229	6376
39 bp between the core of two Cbf1 motif	CTATAGGGCGAATTGGGTACACCGAGGAAGTGGGGGGTCATCTACGGCGAGAGCAGTCCATTTTTATTTTCATTTTTTTTTTTCGCCACACGTGAAGTGATCGACCATCCTCGATGGATGATTATCACACGTGCCATATTTTTTTTTCTTTACATATTTATCTTGATATCATTCTGGACGTATGTGCACATGTGATTTGCTCTCAAGAAGTCCATCCTGGTCGAGCGGCC	CTCAAGAAGTCC		164.1		275	6386
41 bp between the core of two Cbf1 motif	CTATAGGGCGAATTGGGTACACCGAGGAAGTGGGGGGTCATCTACGGCGAGAGCAGTCCATTTTTATTTTCATTTTTTTTTTTCGCCACACGTGAAGTGATCGACCAGTTCCTCGATGGATGATTATCACACGTGCCATATTTTTTTTTCTTTACATATTTATCTTGATATCATTCTGGACGTATGCACATGTGATTTGCTTCCCTTCAGCGGATCCTGGTCGAGCGGCC	TCCCTTCAGCGG		81.0476		213	5844

## Sheet: Tye7_Gcr1_Cbf1_reprogram
Description	Seq	Barcode		Tye7_NBS	Gcr1_NBS	Cbf1_NBS
OYE3_DAP1 promoter	CTATAGGGCGAATTGGGTACTGGACTGGATTAGGACAGATTAAAATTTTCAAGGCGAGGTAAGCTGTGCCAGATCAGTGTGGGACGACGCTCAGTAGTTGGCGATCGAAGCACGTGATCAGTTTTCCACATCCGTGATTTGGCGCAAATTACCATGTGAGCGTGCGGGAATAAGCTCCTTTATTTGCGGAGCGACAAAGGAAAACGACTAAATATCCTGGTCGAGCGGCC	AAACGACTAAAT		41.271	4.90381	246.266
OYE3_DAP1 promoter -> TDH3 promoter	CTATAGGGCGAATTGGGTACTGGACTGGATTAGGACAGATTAAAATTTTCAAGGCTGTAACCCGTACATGCCCTCAGTGTGGGACGACGCTCAGTAGTTGGCGATCGAAGTAGGTGTCTGGGTGAACACATCCGTCCTGGCATCCACTAAACCATGTGAGCGTGCGGGAATAAGCTGGCATCCAGAAAGAGCGACAAAGGATTCATCTCAAAGATCCTGGTCGAGCGGCC	TTCATCTCAAAG		144.36	82.0201	26.6878
RPL1_RHO3 promoter	CTATAGGGCGAATTGGGTACTGGACTGGATTCGATAAGCACGAGGAAATGTAATATGTCTATCTACCTTATTTTTTTTACAATAAACATATAATAAATCCCTTATCTGGTCACGTGAATTAAACTTCGGGTGTGTTGTAAGAATGGAAGGAGTAAGCGAAACTCAAATTGAGGCCACTTACCACTTCCGGTCGAGCCCGGCTAGTTCGATAGAATCCTGGTCGAGCGGCC	TAGTTCGATAGA		42.9288	3.80675	135.09
RPL1_RHO3 promoter -> TDH3 promoter	CTATAGGGCGAATTGGGTACTGGACTGGATTCGATAAGCACGAGGAAATGTAATCTGTAACCCGTACATGCCCTTTTTACAATAAACATATAATAAATCCCTTATCTGGGTAGGTGTCTGGGTGAACAGGTGTGTCCTGGCATCCACTAAAGTAAGCGAAACTCAAATTGAGGGCTGGCATCCAGAAAGGTCGAGCCCGGCGCTTTTATGTCCATCCTGGTCGAGCGGCC	GCTTTTATGTCC		105.743	93.5159	21.0738
OYE3_DAP1 promoter	CTATAGGGCGAATTGGGTACTGGACTGGATTAGGACAGATTAAAATTTTCAAGGCGAGGTAAGCTGTGCCAGATCAGTGTGGGACGACGCTCAGTAGTTGGCGATCGAAGCACGTGATCAGTTTTCCACATCCGTGATTTGGCGCAAATTACCATGTGAGCGTGCGGGAATAAGCTCCTTTATTTGCGGAGCGACAAAGGAGGGTTTTCCGTAATCCTGGTCGAGCGGCC	GGGTTTTCCGTA		47.1125	10.979	205.069
OYE3_DAP1 promoter -> TDH3 promoter	CTATAGGGCGAATTGGGTACTGGACTGGATTAGGACAGATTAAAATTTTCAAGGCTGTAACCCGTACATGCCCTCAGTGTGGGACGACGCTCAGTAGTTGGCGATCGAAGTAGGTGTCTGGGTGAACACATCCGTCCTGGCATCCACTAAACCATGTGAGCGTGCGGGAATAAGCTGGCATCCAGAAAGAGCGACAAAGGAAGGTGCCACGTAATCCTGGTCGAGCGGCC	AGGTGCCACGTA		148.499	105.708	39.1675
RPL1_RHO3 promoter	CTATAGGGCGAATTGGGTACTGGACTGGATTCGATAAGCACGAGGAAATGTAATATGTCTATCTACCTTATTTTTTTTACAATAAACATATAATAAATCCCTTATCTGGTCACGTGAATTAAACTTCGGGTGTGTTGTAAGAATGGAAGGAGTAAGCGAAACTCAAATTGAGGCCACTTACCACTTCCGGTCGAGCCCGGCTTCCCCCCGCAGATCCTGGTCGAGCGGCC	TTCCCCCCGCAG		46.2976	9.27178	103.729
RPL1_RHO3 promoter -> TDH3 promoter	CTATAGGGCGAATTGGGTACTGGACTGGATTCGATAAGCACGAGGAAATGTAATCTGTAACCCGTACATGCCCTTTTTACAATAAACATATAATAAATCCCTTATCTGGGTAGGTGTCTGGGTGAACAGGTGTGTCCTGGCATCCACTAAAGTAAGCGAAACTCAAATTGAGGGCTGGCATCCAGAAAGGTCGAGCCCGGCGACGACTTGCCTATCCTGGTCGAGCGGCC	GACGACTTGCCT		83.3528	109.187	82.8721
OYE3_DAP1 promoter	CTATAGGGCGAATTGGGTACTGGACTGGATTAGGACAGATTAAAATTTTCAAGGCGAGGTAAGCTGTGCCAGATCAGTGTGGGACGACGCTCAGTAGTTGGCGATCGAAGCACGTGATCAGTTTTCCACATCCGTGATTTGGCGCAAATTACCATGTGAGCGTGCGGGAATAAGCTCCTTTATTTGCGGAGCGACAAAGGATTGGTACTGGATATCCTGGTCGAGCGGCC	TTGGTACTGGAT		33.1693	16.3757	235.058
OYE3_DAP1 promoter -> TDH3 promoter	CTATAGGGCGAATTGGGTACTGGACTGGATTAGGACAGATTAAAATTTTCAAGGCTGTAACCCGTACATGCCCTCAGTGTGGGACGACGCTCAGTAGTTGGCGATCGAAGTAGGTGTCTGGGTGAACACATCCGTCCTGGCATCCACTAAACCATGTGAGCGTGCGGGAATAAGCTGGCATCCAGAAAGAGCGACAAAGGACTTGGTGAGGAAATCCTGGTCGAGCGGCC	CTTGGTGAGGAA		133.269	56.6379	18.2197
RPL1_RHO3 promoter	CTATAGGGCGAATTGGGTACTGGACTGGATTCGATAAGCACGAGGAAATGTAATATGTCTATCTACCTTATTTTTTTTACAATAAACATATAATAAATCCCTTATCTGGTCACGTGAATTAAACTTCGGGTGTGTTGTAAGAATGGAAGGAGTAAGCGAAACTCAAATTGAGGCCACTTACCACTTCCGGTCGAGCCCGGCACGGTTGAATTTATCCTGGTCGAGCGGCC	ACGGTTGAATTT		45.4275	7.89495	201.501
RPL1_RHO3 promoter -> TDH3 promoter	CTATAGGGCGAATTGGGTACTGGACTGGATTCGATAAGCACGAGGAAATGTAATCTGTAACCCGTACATGCCCTTTTTACAATAAACATATAATAAATCCCTTATCTGGGTAGGTGTCTGGGTGAACAGGTGTGTCCTGGCATCCACTAAAGTAAGCGAAACTCAAATTGAGGGCTGGCATCCAGAAAGGTCGAGCCCGGCTCATAGAGGGACATCCTGGTCGAGCGGCC	TCATAGAGGGAC		97.9469	82.6973	45.6344
OYE3_DAP1 promoter	CTATAGGGCGAATTGGGTACTGGACTGGATTAGGACAGATTAAAATTTTCAAGGCGAGGTAAGCTGTGCCAGATCAGTGTGGGACGACGCTCAGTAGTTGGCGATCGAAGCACGTGATCAGTTTTCCACATCCGTGATTTGGCGCAAATTACCATGTGAGCGTGCGGGAATAAGCTCCTTTATTTGCGGAGCGACAAAGGACAGCCGTTGGCCATCCTGGTCGAGCGGCC	CAGCCGTTGGCC		45.0075	11.131	237.956
OYE3_DAP1 promoter -> TDH3 promoter	CTATAGGGCGAATTGGGTACTGGACTGGATTAGGACAGATTAAAATTTTCAAGGCTGTAACCCGTACATGCCCTCAGTGTGGGACGACGCTCAGTAGTTGGCGATCGAAGTAGGTGTCTGGGTGAACACATCCGTCCTGGCATCCACTAAACCATGTGAGCGTGCGGGAATAAGCTGGCATCCAGAAAGAGCGACAAAGGATTTTGGCGGGGGATCCTGGTCGAGCGGCC	TTTTGGCGGGGG		111.114	92.4153	66.3065
RPL1_RHO3 promoter	CTATAGGGCGAATTGGGTACTGGACTGGATTCGATAAGCACGAGGAAATGTAATATGTCTATCTACCTTATTTTTTTTACAATAAACATATAATAAATCCCTTATCTGGTCACGTGAATTAAACTTCGGGTGTGTTGTAAGAATGGAAGGAGTAAGCGAAACTCAAATTGAGGCCACTTACCACTTCCGGTCGAGCCCGGCCCCGCCGCCGTCATCCTGGTCGAGCGGCC	CCCGCCGCCGTC		32.3575	6.09006	194.738
RPL1_RHO3 promoter -> TDH3 promoter	CTATAGGGCGAATTGGGTACTGGACTGGATTCGATAAGCACGAGGAAATGTAATCTGTAACCCGTACATGCCCTTTTTACAATAAACATATAATAAATCCCTTATCTGGGTAGGTGTCTGGGTGAACAGGTGTGTCCTGGCATCCACTAAAGTAAGCGAAACTCAAATTGAGGGCTGGCATCCAGAAAGGTCGAGCCCGGCTTTTTCTGGCGCATCCTGGTCGAGCGGCC	TTTTTCTGGCGC		105.162	169.834	92.9482

## Sheet: Tye7_Gcr1_Gcr2_Site_mutant
Description	Seq	tye7 NBS	tye7_std	gcr1 NBS	gcr1_std	gcr2 NBS	gcr2_std		expression(A.U.)		gcr1_site_score	Site_score
BMHI_WT_TGGGR	CTATAGGGCGAATTGGGTACACGTTTGGGGTGGGGGGGGGGAGACAGCGCAGCCACGTGACGGGCTTCCTCTTTGGAAAGTGGAGCGAAGTTTTGCGGAAGCTACTTTATTCCGGCCTGGAGTCAAAAGAGGAAGCTCGGTGGCAAATAGCTTCCTCTTTGTGGCCGGGGCGCGGGGGGACGAGGCAAAAAGCAAAGAAAAGCAAGGGGTGGAATCCTGGTCGAGCGGCC	418.397	86.0883	206.186	25.939	335.454	188.111		663.257		28.76	47.12
_GGGR	CTATAGGGCGAATTGGGTACACGTTTGGGGTGGGGGGGGGGAGACAGCGCAGCCTCTTTACGGGCTTCCTCTTTGGAAAGTGGAGCGAAGTTTTGCGGAAGCTACTTTATTCCGGCCTGGAGTCAAAAGAGGAAGCTCGGTGGCAAATAGCTTCCTCTTTGTGGCCGGGGCGCGGGGGGACGAGGCAAAAAGCAAAGAAAAAGCGGTATAAGGATCCTGGTCGAGCGGCC	229.009	70.3691	249.617	106.469	281.035	75.7784		624.498		28.76	36.94
TGGG_	CTATAGGGCGAATTGGGTACACGTTTGGGGTGGGGGGGGGGAGACAGCGCAGCCACGTGACGGGCTTCCTCTTTGGAAAGTGGAGCGAAGTTTTGCGGAAGCTACTTTATTCCGGCCTGGAGTCAAAAGAGGAAGCTCGGTGGCAAATAGCTTCCTCTTTGTGGCCAAAGCGCGGGGGGACGAGGCAAAAAGCAAAGAAAAATCGCGTTAGTAATCCTGGTCGAGCGGCC	253.914	130.193	131.018	19.0505	82.6632	4.86669		652.007		28.76	38.94
T_GGR	CTATAGGGCGAATTGGGTACACGTTTGGGGTGGGGGGGGGGAGACAGCGCAGCCACGTGACGGGCTTCCTCTTTGGAAAGTGGAGCGAAGTTTTAAAGAAGCTACTTTATTCCGGCCTGGAGTCAAAAGAGGAAGCTCGGTGGCAAATAGCTTCCTCTTTGTGGCCGGGGCGCGGGGGGACGAGGCAAAAAGCAAAGAAAAACCACAGGGGAAATCCTGGTCGAGCGGCC	183.517	60.1973	209.919	84.0915	97.827	73.7846		618.765		17.6	35.96
TG_GR	CTATAGGGCGAATTGGGTACACGTTTGGGGTGGGGGGGGGGAGACAGCGCAGCCACGTGACGGGCTTCCTCTTTGGAAAGTGGAGCGAAGTTTTGCGGAAGCTACTTTATTCCGGCCTGGAGTCAAAAACAGAAGCTCGGTGGCAAATAGCTTCCTCTTTGTGGCCGGGGCGCGGGGGGACGAGGCAAAAAGCAAAGAAAACCTCCCATAAAGATCCTGGTCGAGCGGCC	385.815	72.3425	150.518	40.1088	215.802	77.6402		484.708		19.96	38.32
TGG_R	CTATAGGGCGAATTGGGTACACGTTTGGGGTGGGGGGGGGGAGACAGCGCAGCCACGTGACGGGCTTCCTCTTTGGAAAGTGGAGCGAAGTTTTGCGGAAGCTACTTTATTCCGGCCTGGAGTCAAAAGAGGAAGCTCGGTGGCAAATAGGTACCACTTTGTGGCCGGGGCGCGGGGGGACGAGGCAAAAAGCAAAGAAAATGCCCCGTCGGCATCCTGGTCGAGCGGCC	133.877	105.799	210.791	100.263	63.6666	28.2016		577.564		19.96	38.32
_GGG_	CTATAGGGCGAATTGGGTACACGTTTGGGGTGGGGGGGGGGAGACAGCGCAGCCTCTTTACGGGCTTCCTCTTTGGAAAGTGGAGCGAAGTTTTGCGGAAGCTACTTTATTCCGGCCTGGAGTCAAAAGAGGAAGCTCGGTGGCAAATAGCTTCCTCTTTGTGGCCAAAGCGCGGGGGGACGAGGCAAAAAGCAAAGAAAAGTTCAACCCACCATCCTGGTCGAGCGGCC	210.321	137.314	290.133	63.6971	340.012	84.0509		692.432		28.76	28.76
__GGR	CTATAGGGCGAATTGGGTACACGTTTGGGGTGGGGGGGGGGAGACAGCGCAGCCTCTTTACGAAATTCCTCTTTGGAAAGTGGAGCGAAGTTTTGCGGAAGCTACTTTATTCCGGCCTGGAGTCAAAAGAGGAAGCTCGGTGGCAAATAGCTTCCTCTTTGTGGCCGGGGCGCGGGGGGACGAGGCAAAAAGCAAAGAAAAGACAGTGACGACATCCTGGTCGAGCGGCC	125.717	60.6429	185.966	89.2193	129.334	50.6539		564.264		17.6	27.78
_G_GR	CTATAGGGCGAATTGGGTACACGTTTGGGGTGGGGGGGGGGAGACAGCGCAGCCTCTTTACGGGCTTCCTCTTTGGAAAGTGGAGCGAAGTTTTGCGGAAGCTACTTTATTCCGGCCTGGAGTCAAAAACAGAAGCTCGGTGGCAAATAGCTTCCTCTTTGTGGCCGGGGCGCGGGGGGACGAGGCAAAAAGCAAAGAAAATCACCGAACTAGATCCTGGTCGAGCGGCC	156.256	97.5603	284.768	85.915	154.192	60.9199		573.552		19.96	28.14
_GG_R	CTATAGGGCGAATTGGGTACACGTTTGGGGTGGGGGGGGGGAGACAGCGCAGCCTCTTTACGGGCTTCCTCTTTGGAAAGTGGAGCGAAGTTTTGCGGAAGCTACTTTATTCCGGCCTGGAGTCAAAAGAGGAAGCTCGGTGGCAAATAGGTACCACTTTGTGGCCGGGGCGCGGGGGGACGAGGCAAAAAGCAAAGAAAAGGCTTTGGAACGATCCTGGTCGAGCGGCC	161.208	71.7296	223.829	82.5037	286.734	101.906		638.409		19.96	28.14
TGG__	CTATAGGGCGAATTGGGTACACGTTTGGGGTGGGGGGGGGGAGACAGCGCAGCCACGTGACGGGCTTCCTCTTTGGAAAGTGGAGCGAAGTTTTGCGGAAGCTACTTTATTCCGGCCTGGAGTCAAAAGAGGAAGCTCGGTGGCAAATAGGTACCACTTTGTGGCCAAAGCGCGGGGGGACGAGGCAAAAAGCAAAGAAAACAATGGTCACTCATCCTGGTCGAGCGGCC	144.389	79.0057	148.21	52.3186	199.934	92.0556		451.693		19.96	30.14
TG_G_	CTATAGGGCGAATTGGGTACACGTTTGGGGTGGGGGGGGGGAGACAGCGCAGCCACGTGACGGGCTTCCTCTTTGGAAAGTGGAGCGAAGTTTTGCGGAAGCTACTTTATTCCGGCCTGGAGTCAAAAACAGAAGCTCGGTGGCAAATAGCTTCCTCTTTGTGGCCAAAGCGCGGGGGGACGAGGCAAAAAGCAAAGAAAAACTAGGGTATTGATCCTGGTCGAGCGGCC	127.006	30.4349	211.423	45.3655	274.419	46.6773		552.364		19.96	30.14
T_GG_	CTATAGGGCGAATTGGGTACACGTTTGGGGTGGGGGGGGGGAGACAGCGCAGCCTCTTTACGGGCTTCCTCTTTGGAAAGTGGAGCGAAGTTTTGCGGAAGCTACTTTATTCCGGCCTGGAGTCAAAAGAGGAAGCTCGGTGGCAAATAGCTTCCTCTTTGTGGCCAAAGCGCGGGGGGACGAGGCAAAAAGCAAAGAAAAAAGGCGCCATTAATCCTGGTCGAGCGGCC	228.115	69.2532	168.21	63.6971	248.319	15.1232		429.761		17.6	27.78
T__GR	CTATAGGGCGAATTGGGTACACGTTTGGGGTGGGGGGGGGGAGACAGCGCAGCCTCTTTACGGGCTTCCTCTTTGGAAAGTGGAGCGAAGTTTTGCGGAAGCTACTTTATTCCGGCCTGGAGTCAAAAACAGAAGCTCGGTGGCAAATAGCTTCCTCTTTGTGGCCGGGGCGCGGGGGGACGAGGCAAAAAGCAAAGAAAAAACTATGAGCGTATCCTGGTCGAGCGGCC	104.924	28.2636	83.0219	15.766	275.004	39.5453		517.687		8.8	27.16
T_G_R	CTATAGGGCGAATTGGGTACACGTTTGGGGTGGGGGGGGGGAGACAGCGCAGCCTCTTTACGGGCTTCCTCTTTGGAAAGTGGAGCGAAGTTTTGCGGAAGCTACTTTATTCCGGCCTGGAGTCAAAAGAGGAAGCTCGGTGGCAAATAGGTACCACTTTGTGGCCGGGGCGCGGGGGGACGAGGCAAAAAGCAAAGAAAAACCATTGACCGCATCCTGGTCGAGCGGCC	90.7347	40.7742	98.4213	64.5569	132.907	49.522		429.761		8.8	27.16
TG__R	CTATAGGGCGAATTGGGTACACGTTTGGGGTGGGGGGGGGGAGACAGCGCAGCCACGTGACGGGCTTCCTCTTTGGAAAGTGGAGCGAAGTTTTGCGGAAGCTACTTTATTCCGGCCTGGAGTCAAAAACAGAAGCTCGGTGGCAAATAGGTACCACTTTGTGGCCGGGGCGCGGGGGGACGAGGCAAAAAGCAAAGAAAACAAGCGAGTTGCATCCTGGTCGAGCGGCC	91.6627	29.2149	101.739	48.9408	77.4368	39.5453		590.623		11.16	29.52
_G_G_	CTATAGGGCGAATTGGGTACACGTTTGGGGTGGGGGGGGGGAGACAGCGCAGCCTCTTTACGGGCTTCCTCTTTGGAAAGTGGAGCGAAGTTTTGCGGAAGCTACTTTATTCCGGCCTGGAGTCAAAAACAGAAGCTCGGTGGCAAATAGCTTCCTCTTTGTGGCCAAAGCGCGGGGGGACGAGGCAAAAAGCAAAGAAAATGGGGTCGTGTAATCCTGGTCGAGCGGCC	92.7523	41.9749	261.482	65.8956	370.151	179.852		483.433		19.96	19.96
_GG__	CTATAGGGCGAATTGGGTACACGTTTGGGGTGGGGGGGGGGAGACAGCGCAGCCTCTTTACGGGCTTCCTCTTTGGAAAGTGGAGCGAAGTTTTGCGGAAGCTACTTTATTCCGGCCTGGAGTCAAAAGAGGAAGCTCGGTGGCAAATAGGTACCACTTTGTGGCCAAAGCGCGGGGGGACGAGGCAAAAAGCAAAGAAAACCGTACGCCTCCATCCTGGTCGAGCGGCC	162.202	59.8008	216.916	66.9319	203.644	53.168		546.783		19.96	19.6
__GG_	CTATAGGGCGAATTGGGTACACGTTTGGGGTGGGGGGGGGGAGACAGCGCAGCCTCTTTACGAAATTCCTCTTTGGAAAGTGGAGCGAAGTTTTGCGGAAGCTACTTTATTCCGGCCTGGAGTCAAAAGAGGAAGCTCGGTGGCAAATAGCTTCCTCTTTGTGGCCAAAGCGCGGGGGGACGAGGCAAAAAGCAAAGAAAACCGCGCTGGCCGATCCTGGTCGAGCGGCC	139.148	59.2789	182.969	66.1592	136.216	40.1841		639.671		17.6	17.6
___GR	CTATAGGGCGAATTGGGTACACGTTTGGGGTGGGGGGGGGGAGACAGCGCAGCCTCTTTACGAAATTCCTCTTTGGAAAGTGGAGCGAAGTTTTGCGGAAGCTACTTTATTCCGGCCTGGAGTCAAAAACAGAAGCTCGGTGGCAAATAGCTTCCTCTTTGTGGCCGGGGCGCGGGGGGACGAGGCAAAAAGCAAAGAAAACGGTTCTCCACCATCCTGGTCGAGCGGCC	146.19	118.553	132.834	71.1907	5.08255	0.345051		483.859		8.8	16.98
__G_R	CTATAGGGCGAATTGGGTACACGTTTGGGGTGGGGGGGGGGAGACAGCGCAGCCTCTTTACGAAATTCCTCTTTGGAAAGTGGAGCGAAGTTTTGCGGAAGCTACTTTATTCCGGCCTGGAGTCAAAAGAGGAAGCTCGGTGGCAAATAGGTACCACTTTGTGGCCGGGGCGCGGGGGGACGAGGCAAAAAGCAAAGAAAAACATACATTGCCATCCTGGTCGAGCGGCC	101.585	74.9091	164.986	81.7439	20.3014	6.79598		477.069		8.8	16.98
_G__R	CTATAGGGCGAATTGGGTACACGTTTGGGGTGGGGGGGGGGAGACAGCGCAGCCTCTTTACGGGCTTCCTCTTTGGAAAGTGGAGCGAAGTTTTGCGGAAGCTACTTTATTCCGGCCTGGAGTCAAAAACAGAAGCTCGGTGGCAAATAGGTACCACTTTGTGGCCGGGGCGCGGGGGGACGAGGCAAAAAGCAAAGAAAATTTCCTGTCACAATCCTGGTCGAGCGGCC	99.8023	37.9667	104.034	55.9622	65.6235	65.6235		463.769		11.16	19.34
T__G_	CTATAGGGCGAATTGGGTACACGTTTGGGGTGGGGGGGGGGAGACAGCGCAGCCACGTGACGGGCTTCCTCTTTGGAAAGTGGAGCGAAGTTTTGCGGAAGCTACTTTATTCCGGCCTGGAGTCAAAAACAGAAGCTCGGTGGCAAATAGGTACCACTTTGTGGCCAAAGCGCGGGGGGACGAGGCAAAAAGCAAAGAAAATCTCCTATCTATATCCTGGTCGAGCGGCC	144.251	28.257	102.61	62.7355	95.1785	36.7364		510.62		8.8	18.98
T_G__	CTATAGGGCGAATTGGGTACACGTTTGGGGTGGGGGGGGGGAGACAGCGCAGCCTCTTTACGAAATTCCTCTTTGGAAAGTGGAGCGAAGTTTTGCGGAAGCTACTTTATTCCGGCCTGGAGTCAAAAGAGGAAGCTCGGTGGCAAATAGGTACCACTTTGTGGCCAAAGCGCGGGGGGACGAGGCAAAAAGCAAAGAAAACTATGGCTGGGAATCCTGGTCGAGCGGCC	152.666	101.067	107.547	62.4964	38.5646	40.1841		515.662		8.8	18.98
TG___	CTATAGGGCGAATTGGGTACACGTTTGGGGTGGGGGGGGGGAGACAGCGCAGCCTCTTTACGGGCTTCCTCTTTGGAAAGTGGAGCGAAGTTTTGCGGAAGCTACTTTATTCCGGCCTGGAGTCAAAAACAGAAGCTCGGTGGCAAATAGGTACCACTTTGTGGCCAAAGCGCGGGGGGACGAGGCAAAAAGCAAAGAAAATTTGTACCGTTCATCCTGGTCGAGCGGCC	202.173	109.447	116.512	76.5499	98.4128	34.1599		382.712		11.16	21.34
T___R	CTATAGGGCGAATTGGGTACACGTTTGGGGTGGGGGGGGGGAGACAGCGCAGCCTCTTTACGAAATTCCTCTTTGGAAAGTGGAGCGAAGTTTTGCGGAAGCTACTTTATTCCGGCCTGGAGTCAAAAACAGAAGCTCGGTGGCAAATAGGTACCACTTTGTGGCCGGGGCGCGGGGGGACGAGGCAAAAAGCAAAGAAAATCGACTTTCTAAATCCTGGTCGAGCGGCC	80.0208	38.7563	46.3337	17.9045	13.5497	34.1599		270.383		0	18.36
___G_	CTATAGGGCGAATTGGGTACACGTTTGGGGTGGGGGGGGGGAGACAGCGCAGCCTCTTTACGAAATTCCTCTTTGGAAAGTGGAGCGAAGTTTTGCGGAAGCTACTTTATTCCGGCCTGGAGTCAAAAACAGAAGCTCGGTGGCAAATAGCTTCCTCTTTGTGGCCAAAGCGCGGGGGGACGAGGCAAAAAGCAAAGAAAATTCAGAGGCGATATCCTGGTCGAGCGGCC	95.117	16.5151	104.58	89.36	13.5497	3.22069		364.532		8.8	8.8
__G__	CTATAGGGCGAATTGGGTACACGTTTGGGGTGGGGGGGGGGAGACAGCGCAGCCTCTTTACGAAATTCCTCTTTGGAAAGTGGAGCGAAGTTTTGCGGAAGCTACTTTATTCCGGCCTGGAGTCAAAAACAGAAGCTCGGTGGCAAATAGCTTCCTCTTTGTGGCCAAAGCGCGGGGGGACGAGGCAAAAAGCAAAGAAAATTCAGAGGCGATATCCTGGTCGAGCGGCC	98.2009	73.1792	108.142	27.2459	38.5646	22.3149		452.782		8.8	8.8
_G___	CTATAGGGCGAATTGGGTACACGTTTGGGGTGGGGGGGGGGAGACAGCGCAGCCTCTTTACGGGCTTCCTCTTTGGAAAGTGGAGCGAAGTTTTGCGGAAGCTACTTTATTCCGGCCTGGAGTCAAAAACAGAAGCTCGGTGGCAAATAGGTACCACTTTGTGGCCAAAGCGCGGGGGGACGAGGCAAAAAGCAAAGAAAAAGCAATAAGAAAATCCTGGTCGAGCGGCC	140.519	31.2181	170.765	13.739	32.0418	27.6202		376.867		11.16	11.16
____R	CTATAGGGCGAATTGGGTACACGTTTGGGGTGGGGGGGGGGAGACAGCGCAGCCTCTTTACGAAATTCCTCTTTGGAAAGTGGAGCGAAGTTTTGCGGAAGCTACTTTATTCCGGCCTGGAGTCAAAAACAGAAGCTCGGTGGCAAATAGGTACCACTTTGTGGCCGGGGCGCGGGGGGACGAGGCAAAAAGCAAAGAAAATCGACTTTCTAAATCCTGGTCGAGCGGCC	64.4146	12.6916	35.4438	3.68109	13.5497	3.22069		262.492		0	8.18
T____	CTATAGGGCGAATTGGGTACACGTTTGGGGTGGGGGGGGGGAGACAGCGCAGCCACGTGACGAAATTCCTCTTTGGAAAGTGGAGCGAAGTTTTGCGGAAGCTACTTTATTCCGGCCTGGAGTCAAAAACAGAAGCTCGGTGGCAAATAGGTACCACTTTGTGGCCAAAGCGCGGGGGGACGAGGCAAAAAGCAAAGAAAATCTATTACACATATCCTGGTCGAGCGGCC	120.205	61.403	46.3337	27.9045	7.50503	7.50503		322.345		0	10.18
_____	CTATAGGGCGAATTGGGTACACGTTTGGGGTGGGGGGGGGGAGACAGCGCAGCCTCTTTACGAAATTCCTCTTTGGAAAGTGGAGCGAAGTTTTAAAGAAGCTACTTTATTCCGGCCTGGAGTCAAAAACAGAAGCTCGGTGGCAAATAGGTCCGTCTTTGTGGCCAAAGCGCGGGGGGACGAGGCAAAAAGCAAAGAAAACTTTCGTTCACAATCCTGGTCGAGCGGCC	65.7413	44.1214	29.7959	14.6918	7.20308	3.60133		171.453		0	0
TDH3_WT_GGRR	CTATAGGGCGAATTGGGTACACGTTTGGGGTGGGGGGGGGGAGACAGCGCAGCCTCTTTACGAAATTCCTCTTTGGAAAGTGGAGCGAAGTTTTAAAGAAGCTACTTTATTCCGGCCTGGAGTCAAAAACAGAAGCTCGGTGGCAAATAGGTCCGTCTTTGTGGCCAAAGCGCGGGGGGACGAGGCAAAAAGCAAAGAAAACTTTCGTTCACAATCCTGGTCGAGCGGCC	99.4314	42.1175	70.9939	13.2991	77.1484	38.6819		331.094		17.25	36.34
_GRR	CTATAGGGCGAATTGGGTACACGTTTGGGGTGGGATTCTTTTTTTTTCTGGATGCCAGCTTAAAAAGCGGGCTCCATTATATTTAGTGGATGCCAGGAATAAACTGTTCACCCAGACACCTACGATGTTATATATTCTGTGTAACCCGCCCCCTATTTTGGGCATGTACGGGTTACAGCAGAATTAAAAGGCTAATTTTTTGCATTCTCCGATATCCTGGTCGAGCGGCC	36.7232	8.92534	73.2771	21.5427	63.0682	28.1383		260.456		9.52	28.61
G_RR	CTATAGGGCGAATTGGGTACACGTTTGGGGTGGGATTCTTTTTTTTTAAAGATGCCAGCTTAAAAAGCGGGCTCCATTATATTTAGTGGATGCCAGGAATAAACTGTTCACCCAGACACCTACGATGTTATATATTCTGTGTAACCCGCCCCCTATTTTGGGCATGTACGGGTTACAGCAGAATTAAAAGGCTAATTTTTTTTAACATCAGTGATCCTGGTCGAGCGGCC	65.0124	38.3803	91.3818	8.72448	25.7233	10.4759		278.349		7.73	26.82
GG_R	CTATAGGGCGAATTGGGTACACGTTTGGGGTGGGATTCTTTTTTTTTCTGGATGCCAGCTTAAAAAGCGGGCTCCATTATATTTAAAAGATGCCAGGAATAAACTGTTCACCCAGACACCTACGATGTTATATATTCTGTGTAACCCGCCCCCTATTTTGGGCATGTACGGGTTACAGCAGAATTAAAAGGCTAATTTTTTACCCTGGGAGTCATCCTGGTCGAGCGGCC	97.5987	44.2041	79.6156	18.3244	138.251	59.5406		349.404		17.25	25.45
GGR_	CTATAGGGCGAATTGGGTACACGTTTGGGGTGGGATTCTTTTTTTTTCTGGATGCCAGCTTAAAAAGCGGGCTCCATTATATTTAGTGGATGCCAGGAATAAACTGTTCTCCTAGACTCCTACGATGTTATATATTCTGTGTAACCCGCCCCCTATTTTGGGCATGTACGGGTTACAGCAGAATTAAAAGGCTAATTTTTTTGGACGCGCGACATCCTGGTCGAGCGGCC	104.419	44.5393	68.4997	17.7482	142.689	44.6457		233.086		17.25	28.14
__RR	CTATAGGGCGAATTGGGTACACGTTTGGGGTGGGATTCTTTTTTTTTCTGGATGCCAGCTTAAAAAGCGGGCTCCATTATATTTAGTGGATGCCAGGAATAAACTGTTCACCCAGACACCTACGATGTTATATATTCTGTGTAACCCGCCCCCTATTTTGGGACAGTACGGGTTACAGCAGAATTAAAAGGCTAATTTTTTTGTCTTGACCACATCCTGGTCGAGCGGCC	56.7429	29.8712	61.8081	10.6685	27.304	8.33152		129.236		0	19.09
_G_R	CTATAGGGCGAATTGGGTACACGTTTGGGGTGGGATTCTTTTTTTTTAAAGATGCCAGCTTAAAAAGCGGGCTCCATTATATTTAAAAGATGCCAGGAATAAACTGTTCACCCAGACACCTACGATGTTATATATTCTGTGTAACCCGCCCCCTATTTTGGGCATGTACGGGTTACAGCAGAATTAAAAGGCTAATTTTTTACAGAGTCTCGGATCCTGGTCGAGCGGCC	65.6083	48.1399	60.453	10.9418	131.937	13.7051		264.432		9.52	17.72
_GR_	CTATAGGGCGAATTGGGTACACGTTTGGGGTGGGATTCTTTTTTTTTAAAGATGCCAGCTTAAAAAGCGGGCTCCATTATATTTAGTGGATGCCAGGAATAAACTGTTCTCCTAGACTCCTACGATGTTATATATTCTGTGTAACCCGCCCCCTATTTTGGGCATGTACGGGTTACAGCAGAATTAAAAGGCTAATTTTTTTTCATCTGTAGAATCCTGGTCGAGCGGCC	42.8098	11.0499	85.2889	22.3917	198.05	55.7677		257.098		9.52	20.41
G__R	CTATAGGGCGAATTGGGTACACGTTTGGGGTGGGATTCTTTTTTTTTAAAGATGCCAGCTTAAAAAGCGGGCTCCATTATATTTAGTGGATGCCAGGAATAAACTGTTCACCCAGACACCTACGATGTTATATATTCTGTGTAACCCGCCCCCTATTTTGGGACAGTACGGGTTACAGCAGAATTAAAAGGCTAATTTTTTTGCCGGGGGGCCATCCTGGTCGAGCGGCC	29.5594	9.80656	69.6579	16.1888	6.63391	4.14646		188.59		7.73	15.93
G_R_	CTATAGGGCGAATTGGGTACACGTTTGGGGTGGGATTCTTTTTTTTTCTGGATGCCAGCTTAAAAAGCGGGCTCCATTATATTTAAAAGATGCCAGGAATAAACTGTTCTCCTAGACTCCTACGATGTTATATATTCTGTGTAACCCGCCCCCTATTTTGGGCATGTACGGGTTACAGCAGAATTAAAAGGCTAATTTTTTGGCCTCATCAGAATCCTGGTCGAGCGGCC	51.7944	22.3648	56.5701	19.9292	126.76	68.5347		184.989		7.73	18.62
GG__	CTATAGGGCGAATTGGGTACACGTTTGGGGTGGGATTCTTTTTTTTTCTGGATGCCAGCTTAAAAAGCGGGCTCCATTATATTTAAAAGATGCCAGGAATAAACTGTTCACCCAGACACCTACGATGTTATATATTCTGTGTAACCCGCCCCCTATTTTGGGACAGTACGGGTTACAGCAGAATTAAAAGGCTAATTTTTTAGTTGGGGGTGGATCCTGGTCGAGCGGCC	108.5	45.2569	54.0793	5.4653	140.094	57.7859		331.909		17.25	17.25
___R	CTATAGGGCGAATTGGGTACACGTTTGGGGTGGGATTCTTTTTTTTTCTGGATGCCAGCTTAAAAAGCGGGCTCCATTATATTTAGTGGATGCCAGGAATAAACTGTTCTCCTAGACTCCTACGATGTTATATATTCTGTGTAACCCGCCCCCTATTTTGGGACAGTACGGGTTACAGCAGAATTAAAAGGCTAATTTTTTCTACGTTTAGACATCCTGGTCGAGCGGCC	39.0568	9.71702	9.67203	4.54108	22.9584	15.8591		34.6196		0	8.2
__R_	CTATAGGGCGAATTGGGTACACGTTTGGGGTGGGATTCTTTTTTTTTAAAGATGCCAGCTTAAAAAGCGGGCTCCATTATATTTAAAAGATGCCAGGAATAAACTGTTCTCCTAGACTCCTACGATGTTATATATTCTGTGTAACCCGCCCCCTATTTTGGGCATGTACGGGTTACAGCAGAATTAAAAGGCTAATTTTTTTAATGTCATCGCATCCTGGTCGAGCGGCC	27.9721	10.0736	42.8962	15.9298	25.838	15.7732		245.908		0	10.89
_G__	CTATAGGGCGAATTGGGTACACGTTTGGGGTGGGATTCTTTTTTTTTAAAGATGCCAGCTTAAAAAGCGGGCTCCATTATATTTAAAAGATGCCAGGAATAAACTGTTCACCCAGACACCTACGATGTTATATATTCTGTGTAACCCGCCCCCTATTTTGGGACAGTACGGGTTACAGCAGAATTAAAAGGCTAATTTTTTTCGTAGTAGCGGATCCTGGTCGAGCGGCC	56.8419	32.5107	63.4985	13.8832	106.409	23.6592		284.665		9.52	9.52
G___	CTATAGGGCGAATTGGGTACACGTTTGGGGTGGGATTCTTTTTTTTTAAAGATGCCAGCTTAAAAAGCGGGCTCCATTATATTTAGTGGATGCCAGGAATAAACTGTTCTCCTAGACTCCTACGATGTTATATATTCTGTGTAACCCGCCCCCTATTTTGGGACAGTACGGGTTACAGCAGAATTAAAAGGCTAATTTTTTCTCTCACCGCATATCCTGGTCGAGCGGCC	42.1407	17.9395	69.033	13.5154	2.87678	2.03623		121.078		7.73	7.73
____	CTATAGGGCGAATTGGGTACACGTTTGGGGTGGGATTCTTTTTTTTTCTGGATGCCAGCTTAAAAAGCGGGCTCCATTATATTTAAAAGATGCCAGGAATAAACTGTTCTCCTAGACTCCTACGATGTTATATATTCTGTGTAACCCGCCCCCTATTTTGGGACAGTACGGGTTACAGCAGAATTAAAAGGCTAATTTTTTATTAAAGTTCGTATCCTGGTCGAGCGGCC	27.0904	21.6783	31.777	4.7236	19.7659	5.12572		34.6196		0	0
